# Supplementary material for: Impacts of Dietary Nutritional Composition on Larval Development and Adult Body Composition in the Yellow Fever Mosquito (Aedes aegypti)
Source: Insects. 2020 Aug 15;11(8):535. doi: 10.3390/insects11080535 (PMC7469193; doi:10.3390/insects11080535)
Supplement: Supplementary file 1 [file insects-11-00535-s001.zip]

Archive with 5 entries (5 files):
- Supplemental File 1- R Code for Statistical Analysis and Data Plots_V2.R
- Supplemental File 2 - P-value Tables.xlsx
- Supplemental_Data_1-Winglength_and_Body_Size_Measurements.csv
- Supplemental_Data_2-Pupation_Survival_Curve.csv
- Supplemental_Data_3-Nutrition_Assay_Results.csv
