# Supplementary material for: Impacts of Dietary Nutritional Composition on Larval Development and Adult Body Composition in the Yellow Fever Mosquito (Aedes aegypti)
Source: Insects. 2020 Aug 15;11(8):535. doi: 10.3390/insects11080535 (PMC7469193; doi:10.3390/insects11080535)
Supplement: Supplementary file 1 [file insects-11-00535-s001.zip › Supplemental File 2 - P-value Tables.xlsx]

## Sheet: Sheet1
Female Wingleth Analysis	Pairwise comparisons using Wilcoxon rank sum test with continuity correction				Male Winglength Analysis	Pairwise comparisons using Wilcoxon rank sum test with continuity correction
	Low	Med-low	Med			Low	Med-low	Med
Med-low	1.2e-14	-	-		Med-low	9e-14	-	-
Med	5.1e-12	1.1e-10	-		Med	2.3e-11	0.00026	-
Med-high	0.00033	2.6e-14	9.8e-07		Med-high	1.9e-08	2.6e-07	0.03181
P value adjustment method: BH					P value adjustment method: BH
Female Dry Weight	Pairwise comparisons using Wilcoxon rank sum test with continuity correction				Male Dry Weight	Pairwise comparisons using Wilcoxon rank sum test with continuity correction
	Low	Med-low	Med			Low	Med-low	Med
Med-low	5.9e-15	-	-		Med-low	9.2e-14	-	-
Med	5.9e-15	2.2e-10	-		Med	8.4e-12	0.11069	-
Med-high	2.7e-09	1.2e-13	2.2e-07		Med-high	1.3e-08	0.00012	0.03207
P value adjustment method: BH					P value adjustment method: BH
Female Sugar	Pairwise comparisons using Wilcoxon rank sum test with continuity correction				Male Sugar	Pairwise comparisons using Wilcoxon rank sum test with continuity correction
	Low	Med-low	Med			Low	Med-low	Med
Med-low	0.6225	-	-		Med-low	0.097	-	-
Med	0.0028	0.017	-		Med	0.867	0.097	-
Med-high	0.0022	0.0022	0.098		Med-high	0.097	0.843	0.097
P value adjustment method: BH					P value adjustment method: BH
Female Glycogen	Pairwise comparisons using Wilcoxon rank sum test with continuity correction				Male Glycogen	Pairwise comparisons using Wilcoxon rank sum test with continuity correction
	Low	Med-low	Med			Low	Med-low	Med
Med-low	0.7569	-	-		Med-low	0.00676	-	-
Med	0.0026	0.0026	-		Med	0.00014	0.00014	-
Med-high	0.0039	0.0039	0.624		Med-high	0.00019	0.00257	0.00938
P value adjustment method: BH					P value adjustment method: BH
Female Lipids	Pairwise comparisons using Wilcoxon rank sum test with continuity correction				Male Lipids	Pairwise comparisons using Wilcoxon rank sum test with continuity correction
	Low	Med-low	Med			Low	Med-low	Med
Med-low	0.13262	-	-		Med-low	0.06838	-	-
Med	0.02092	0.53916	-		Med	0.00037	0.00027	-
Med-high	0.00051	0.02092	0.02092		Med-high	0.49493	0.02154	0.00293
P value adjustment method: BH					P value adjustment method: BH
