# Supplementary material for: Impacts of Dietary Nutritional Composition on Larval Development and Adult Body Composition in the Yellow Fever Mosquito (Aedes aegypti)
Source: Insects. 2020 Aug 15;11(8):535. doi: 10.3390/insects11080535 (PMC7469193; doi:10.3390/insects11080535)
Supplement: Supplementary file 1 [file insects-11-00535-s001.zip › Supplemental_Data_1-Winglength_and_Body_Size_Measurements.csv]

Diet	Tray	individualID	Sex	grams	Rwing40x	Lwing40x	milligrams
100AY:0RF	1	1	Female
100AY:0RF	1	2	Female
100AY:0RF	1	3	Female
100AY:0RF	1	4	Female
100AY:0RF	1	5	Female
100AY:0RF	1	6	Female
100AY:0RF	1	7	Female
100AY:0RF	1	8	Female
100AY:0RF	1	9	Female
100AY:0RF	1	10	Female
100AY:0RF	1	11	Female
100AY:0RF	1	12	Female
100AY:0RF	1	13	Female
100AY:0RF	1	14	Female
100AY:0RF	1	15	Female
100AY:0RF	1	1	Male
100AY:0RF	1	2	Male
100AY:0RF	1	3	Male
100AY:0RF	1	4	Male
100AY:0RF	1	5	Male
100AY:0RF	1	6	Male
100AY:0RF	1	7	Male
100AY:0RF	1	8	Male
100AY:0RF	1	9	Male
100AY:0RF	1	10	Male
100AY:0RF	1	11	Male
100AY:0RF	1	12	Male
100AY:0RF	1	13	Male
100AY:0RF	1	14	Male
100AY:0RF	1	15	Male
100AY:0RF	2	1	Female
100AY:0RF	2	2	Female
100AY:0RF	2	3	Female
100AY:0RF	2	4	Female
100AY:0RF	2	5	Female
100AY:0RF	2	6	Female
100AY:0RF	2	7	Female
100AY:0RF	2	8	Female
100AY:0RF	2	9	Female
100AY:0RF	2	10	Female
100AY:0RF	2	11	Female
100AY:0RF	2	12	Female
100AY:0RF	2	13	Female
100AY:0RF	2	14	Female
100AY:0RF	2	15	Female
100AY:0RF	2	1	Male
100AY:0RF	2	2	Male
100AY:0RF	2	3	Male
100AY:0RF	2	4	Male
100AY:0RF	2	5	Male
100AY:0RF	2	6	Male
100AY:0RF	2	7	Male
100AY:0RF	2	8	Male
100AY:0RF	2	9	Male
100AY:0RF	2	10	Male
100AY:0RF	2	11	Male
100AY:0RF	2	12	Male
100AY:0RF	2	13	Male
100AY:0RF	2	14	Male
100AY:0RF	2	15	Male
100AY:0RF	3	1	Female
100AY:0RF	3	2	Female
100AY:0RF	3	3	Female
100AY:0RF	3	4	Female
100AY:0RF	3	5	Female
100AY:0RF	3	6	Female
100AY:0RF	3	7	Female
100AY:0RF	3	8	Female
100AY:0RF	3	9	Female
100AY:0RF	3	10	Female
100AY:0RF	3	11	Female
100AY:0RF	3	12	Female
100AY:0RF	3	13	Female
100AY:0RF	3	14	Female
100AY:0RF	3	15	Female
100AY:0RF	3	1	Male
100AY:0RF	3	2	Male
100AY:0RF	3	3	Male
100AY:0RF	3	4	Male
100AY:0RF	3	5	Male
100AY:0RF	3	6	Male
100AY:0RF	3	7	Male
100AY:0RF	3	8	Male
100AY:0RF	3	9	Male
100AY:0RF	3	10	Male
100AY:0RF	3	11	Male
100AY:0RF	3	12	Male
100AY:0RF	3	13	Male
100AY:0RF	3	14	Male
100AY:0RF	3	15	Male
75AY:25RF	1	1	Female	0.00043	2.576	2.575	0.43
75AY:25RF	1	2	Female	0.0006	2.662	2.663	0.6
75AY:25RF	1	3	Female	0.00048	2.545	2.534	0.48
75AY:25RF	1	4	Female	0.00041	2.531	2.526	0.41
75AY:25RF	1	5	Female	0.00045	2.518	2.516	0.45
75AY:25RF	1	6	Female	0.00051	2.589	2.581	0.51
75AY:25RF	1	7	Female	0.00049	2.704	2.705	0.49
75AY:25RF	1	8	Female	0.00044	2.508	2.505	0.44
75AY:25RF	1	9	Female	0.00057	2.548	2.535	0.57
75AY:25RF	1	10	Female	0.00057	2.582	2.587	0.57
75AY:25RF	1	11	Female	0.00056	2.668	2.649	0.56
75AY:25RF	1	12	Female	0.00047	2.53	2.531	0.47
75AY:25RF	1	13	Female	0.00061	2.565	2.584	0.61
75AY:25RF	1	14	Female	0.00031	2.38	2.368	0.31
75AY:25RF	1	15	Female	0.00045	2.565	2.565	0.45
75AY:25RF	1	1	Male	0.00045	2.141	2.093	0.45
75AY:25RF	1	2	Male	0.00038	2.089	2.084	0.38
75AY:25RF	1	3	Male	0.00032	2.13	2.134	0.32
75AY:25RF	1	4	Male	0.00065	2.182	2.165	0.65
75AY:25RF	1	5	Male	0.00032	2.118	2.081	0.32
75AY:25RF	1	6	Male	0.00034	2.113	2.092	0.34
75AY:25RF	1	7	Male	0.0004	2.134	2.134	0.4
75AY:25RF	1	8	Male	0.00027	2.118	2.101	0.27
75AY:25RF	1	9	Male	0.00034	2.061	2.057	0.34
75AY:25RF	1	10	Male	0.00037	2.091	2.053	0.37
75AY:25RF	1	11	Male	0.00035	2.156	2.134	0.35
75AY:25RF	1	12	Male	0.0004	2.147	2.149	0.4
75AY:25RF	1	13	Male	0.00043	1.963	1.966	0.43
75AY:25RF	1	14	Male	0.00039	2.135	2.135	0.39
75AY:25RF	1	15	Male	0.00036	2.127	2.126	0.36
75AY:25RF	2	1	Female	0.00058	2.695	2.694	0.58
75AY:25RF	2	2	Female	0.00063	2.695	2.689	0.63
75AY:25RF	2	3	Female	0.00057	2.575	2.544	0.57
75AY:25RF	2	4	Female	0.00047	2.663	2.644	0.47
75AY:25RF	2	5	Female	0.00046	2.544	2.59	0.46
75AY:25RF	2	6	Female	0.00058	2.67	2.625	0.58
75AY:25RF	2	7	Female	0.00061	2.62	2.618	0.61
75AY:25RF	2	8	Female	0.00048	2.607	2.602	0.48
75AY:25RF	2	9	Female	0.0007	2.725	2.775	0.7
75AY:25RF	2	10	Female	0.00056	2.665	2.657	0.56
75AY:25RF	2	11	Female	0.00044	2.523	2.549	0.44
75AY:25RF	2	12	Female	0.0004	2.571	2.579	0.4
75AY:25RF	2	13	Female	0.00051	2.561	2.561	0.51
75AY:25RF	2	14	Female	0.00061	2.53	2.528	0.61
75AY:25RF	2	15	Female	0.00055	2.651	2.652	0.55
75AY:25RF	2	1	Male	0.00038	2.026	2.048	0.38
75AY:25RF	2	2	Male	0.00031	2.185	2.183	0.31
75AY:25RF	2	3	Male	0.00038	2.072	2.079	0.38
75AY:25RF	2	4	Male	0.00027	1.913	1.97	0.27
75AY:25RF	2	5	Male	0.00034	2.082	2.083	0.34
75AY:25RF	2	6	Male	0.00037	2.147	2.121	0.37
75AY:25RF	2	7	Male	0.00034	2.124	2.124	0.34
75AY:25RF	2	8	Male	0.00035	2.124	2.108	0.35
75AY:25RF	2	9	Male	0.0003	2.026	2.02	0.3
75AY:25RF	2	10	Male	0.00037	2.067	2.07	0.37
75AY:25RF	2	11	Male	0.00028	2.077	2.077	0.28
75AY:25RF	2	12	Male	0.00028	2.005	2.019	0.28
75AY:25RF	2	13	Male	0.00032	2.087	2.088	0.32
75AY:25RF	2	14	Male	0.00035	2.104	2.11	0.35
75AY:25RF	2	15	Male	0.0003	2	2.002	0.3
75AY:25RF	3	1	Female	0.00052	2.63	2.626	0.52
75AY:25RF	3	2	Female	0.00044	2.456	2.459	0.44
75AY:25RF	3	3	Female	0.00074	2.821	2.822	0.74
75AY:25RF	3	4	Female	0.00041	2.571	2.605	0.41
75AY:25RF	3	5	Female	0.00059	2.703	2.709	0.59
75AY:25RF	3	6	Female	0.00065	2.811	2.812	0.65
75AY:25RF	3	7	Female	0.00051	2.666	2.66	0.51
75AY:25RF	3	8	Female	0.0006	2.662	2.666	0.6
75AY:25RF	3	9	Female	0.00064	2.726	2.727	0.64
75AY:25RF	3	10	Female	0.00061	2.637	2.628	0.61
75AY:25RF	3	11	Female	0.00048	2.622	2.626	0.48
75AY:25RF	3	12	Female	0.0004	2.397	2.396	0.4
75AY:25RF	3	13	Female	0.00046	2.594	2.598	0.46
75AY:25RF	3	14	Female	0.00054	2.721	2.718	0.54
75AY:25RF	3	15	Female	0.0004	2.45	2.451	0.4
75AY:25RF	3	1	Male	0.00038	1.997	2	0.38
75AY:25RF	3	2	Male	0.00047	2.217	2.226	0.47
75AY:25RF	3	3	Male	0.00041	2.117	2.12	0.41
75AY:25RF	3	4	Male	0.00044	2.155	2.156	0.44
75AY:25RF	3	5	Male	0.00029	2	2.024	0.29
75AY:25RF	3	6	Male	0.00036	2.106	2.104	0.36
75AY:25RF	3	7	Male	0.00035	2.089	2.084	0.35
75AY:25RF	3	8	Male	0.00055	2.203	2.203	0.55
75AY:25RF	3	9	Male	0.00037	2.01	2.01	0.37
75AY:25RF	3	10	Male	0.00036	2.11	2.111	0.36
75AY:25RF	3	11	Male	0.00044	2.119	2.119	0.44
75AY:25RF	3	12	Male	0.00042	2.158	2.156	0.42
75AY:25RF	3	13	Male	0.00039	2.182	2.19	0.39
75AY:25RF	3	14	Male	0.00042	2.189	2.188	0.42
75AY:25RF	3	15	Male	0.00038	2.1	2.097	0.38
50AY:50RF	1	1	Female	0.0007	2.651	2.657	0.7
50AY:50RF	1	2	Female	0.00058	2.709	2.706	0.58
50AY:50RF	1	3	Female	0.00065	2.783	2.784	0.65
50AY:50RF	1	4	Female	0.00061	2.693	2.697	0.61
50AY:50RF	1	5	Female	0.00056	2.732	2.735	0.56
50AY:50RF	1	6	Female	0.00069	2.67	2.666	0.69
50AY:50RF	1	7	Female	0.00071	2.742	2.745	0.71
50AY:50RF	1	8	Female	0.00068	2.724	2.722	0.68
50AY:50RF	1	9	Female	0.00058	2.827	2.824	0.58
50AY:50RF	1	10	Female	0.00055	2.66	2.666	0.55
50AY:50RF	1	11	Female	0.00058	2.725	2.725	0.58
50AY:50RF	1	12	Female	0.00054	2.705	2.709	0.54
50AY:50RF	1	13	Female	0.00077	2.604	2.605	0.77
50AY:50RF	1	14	Female	0.00069	2.907	2.875	0.69
50AY:50RF	1	15	Female	0.00069	2.769	2.77	0.69
50AY:50RF	1	1	Male	0.00044	2.176	2.173	0.44
50AY:50RF	1	2	Male	0.00045	2.15	2.141	0.45
50AY:50RF	1	3	Male	0.00041	2.107	2.103	0.41
50AY:50RF	1	4	Male	0.00044	2.072	2.072	0.44
50AY:50RF	1	5	Male	0.00045	2.105	2.103	0.45
50AY:50RF	1	6	Male	0.00038	2.143	2.141	0.38
50AY:50RF	1	7	Male	0.00043	2.007	2.017	0.43
50AY:50RF	1	8	Male	0.00046	2.189	2.186	0.46
50AY:50RF	1	9	Male	0.00049	2.227	2.231	0.49
50AY:50RF	1	10	Male	0.00045	2.211	2.209	0.45
50AY:50RF	1	11	Male	0.00039	2.123	2.121	0.39
50AY:50RF	1	12	Male	0.00056	2.043	2.048	0.56
50AY:50RF	1	13	Male	0.00036	2.073	2.079	0.36
50AY:50RF	1	14	Male	0.00037	2.171	2.174	0.37
50AY:50RF	1	15	Male	0.00039	2.095	2.102	0.39
50AY:50RF	2	1	Female	0.0006	2.732	2.731	0.6
50AY:50RF	2	2	Female	0.00055	2.626	2.628	0.55
50AY:50RF	2	3	Female	0.00056	2.551	2.55	0.56
50AY:50RF	2	4	Female	0.0006	2.677	2.676	0.6
50AY:50RF	2	5	Female	0.00056	2.637	2.634	0.56
50AY:50RF	2	6	Female	0.0006	2.707	2.715	0.6
50AY:50RF	2	7	Female	0.00055	2.63	2.623	0.55
50AY:50RF	2	8	Female	0.00058	2.846	2.843	0.58
50AY:50RF	2	9	Female	0.0006	2.67	2.666	0.6
50AY:50RF	2	10	Female	0.00068	2.731	2.735	0.68
50AY:50RF	2	11	Female	0.00067	2.679	2.677	0.67
50AY:50RF	2	12	Female	0.00061	2.69	2.699	0.61
50AY:50RF	2	13	Female	0.00064	2.701	2.701	0.64
50AY:50RF	2	14	Female	0.00066	2.748	2.745	0.66
50AY:50RF	2	15	Female	0.00062	2.688	2.692	0.62
50AY:50RF	2	1	Male	0.00045	2.177	2.173	0.45
50AY:50RF	2	2	Male	0.00064	2.186	2.187	0.64
50AY:50RF	2	3	Male	0.00051	2.123	2.119	0.51
50AY:50RF	2	4	Male	0.00031	1.908	1.909	0.31
50AY:50RF	2	5	Male	0.00041	2.213	2.212	0.41
50AY:50RF	2	6	Male	0.00041	2.154	2.159	0.41
50AY:50RF	2	7	Male	0.00032	2.184	2.189	0.32
50AY:50RF	2	8	Male	0.00033	2.15	2.154	0.33
50AY:50RF	2	9	Male	0.00038	2.125	2.121	0.38
50AY:50RF	2	10	Male	0.00035	2.181	2.181	0.35
50AY:50RF	2	11	Male	0.00044	2.084	2.079	0.44
50AY:50RF	2	12	Male	0.00033	2.11	2.112	0.33
50AY:50RF	2	13	Male	0.00039	2.11	2.103	0.39
50AY:50RF	2	14	Male	0.00036	2.128	2.126	0.36
50AY:50RF	2	15	Male	0.00041	2.108	2.106	0.41
50AY:50RF	3	1	Female	0.00054	2.6	2.604	0.54
50AY:50RF	3	2	Female	0.00073	2.84	2.838	0.73
50AY:50RF	3	3	Female	0.00042	2.427	2.427	0.42
50AY:50RF	3	4	Female	0.00065	2.649	2.643	0.65
50AY:50RF	3	5	Female	0.00072	3.83	2.835	0.72
50AY:50RF	3	6	Female	0.00073	2.821	2.821	0.73
50AY:50RF	3	7	Female	0.00056	2.611	2.617	0.56
50AY:50RF	3	8	Female	0.00061	2.656	2.646	0.61
50AY:50RF	3	9	Female	0.00065	2.668	2.666	0.65
50AY:50RF	3	10	Female	0.00079	2.839	2.839	0.79
50AY:50RF	3	11	Female	0.00065	2.803	2.794	0.65
50AY:50RF	3	12	Female	0.0007	2.654	2.665	0.7
50AY:50RF	3	13	Female	0.00074	2.907	2.912	0.74
50AY:50RF	3	14	Female	0.00069	2.753	2.75	0.69
50AY:50RF	3	15	Female	0.00062	2.738	2.734	0.62
50AY:50RF	3	1	Male	0.00043	2.218	2.217	0.43
50AY:50RF	3	2	Male	0.00032	2.103	2.102	0.32
50AY:50RF	3	3	Male	0.00032	2.135	2.137	0.32
50AY:50RF	3	4	Male	0.00034	2.158	2.155	0.34
50AY:50RF	3	5	Male	0.00036	2.154	2.149	0.36
50AY:50RF	3	6	Male	0.00037	2.149	2.149	0.37
50AY:50RF	3	7	Male	0.00037	2.079	2.092	0.37
50AY:50RF	3	8	Male	0.00041	2.157	2.159	0.41
50AY:50RF	3	9	Male	0.00037	2.096	2.091	0.37
50AY:50RF	3	10	Male	0.00038	2.131	2.135	0.38
50AY:50RF	3	11	Male	0.00038	2.136	2.141	0.38
50AY:50RF	3	12	Male	0.00037	2.124	2.122	0.37
50AY:50RF	3	13	Male	0.00029	2.084	2.079	0.29
50AY:50RF	3	14	Male	0.00033	2.128	2.131	0.33
50AY:50RF	3	15	Male	0.00041	2.111	2.105	0.41
25AY:75RF	1	1	Female	0.00075	2.829	2.829	0.75
25AY:75RF	1	2	Female	0.00081	2.94	2.95	0.81
25AY:75RF	1	3	Female	0.00078	2.911	2.912	0.78
25AY:75RF	1	4	Female	0.00074	2.902	2.898	0.74
25AY:75RF	1	5	Female	0.00075	2.995	2.997	0.75
25AY:75RF	1	6	Female	0.0008	2.921	2.918	0.8
25AY:75RF	1	7	Female	0.00072	2.835	2.841	0.72
25AY:75RF	1	8	Female	0.00075	2.927	2.923	0.75
25AY:75RF	1	9	Female	0.00077	2.815	2.813	0.77
25AY:75RF	1	10	Female	0.0007	2.886	2.883	0.7
25AY:75RF	1	11	Female	0.00079	2.904	2.889	0.79
25AY:75RF	1	12	Female	0.00074	2.852	2.85	0.74
25AY:75RF	1	13	Female	0.0008	2.911	2.918	0.8
25AY:75RF	1	14	Female	0.00079	2.863	2.866	0.79
25AY:75RF	1	15	Female	0.00075	2.907	2.898	0.75
25AY:75RF	1	1	Male	0.00037	2.088	2.083	0.37
25AY:75RF	1	2	Male	0.00045	2.236	2.23	0.45
25AY:75RF	1	3	Male	0.00041	2.255	2.259	0.41
25AY:75RF	1	4	Male	0.00041	2.17	2.162	0.41
25AY:75RF	1	5	Male	0.0004	2.167	2.173	0.4
25AY:75RF	1	6	Male	0.00038	2.186	2.186	0.38
25AY:75RF	1	7	Male	0.00032	2.123	2.125	0.32
25AY:75RF	1	8	Male	0.00038	2.154	2.15	0.38
25AY:75RF	1	9	Male	0.00045	2.182	2.179	0.45
25AY:75RF	1	10	Male	0.00042	2.258	2.259	0.42
25AY:75RF	1	11	Male	0.00032	2.186	2.186	0.32
25AY:75RF	1	12	Male	0.00037	2.215	2.214	0.37
25AY:75RF	1	13	Male	0.00044	2.179	2.173	0.44
25AY:75RF	1	14	Male	0.0004	2.144	2.142	0.4
25AY:75RF	1	15	Male	0.00037	2.165	2.168	0.37
25AY:75RF	2	1	Female	0.00067	2.815	2.82	0.67
25AY:75RF	2	2	Female	0.00078	2.868	2.863	0.78
25AY:75RF	2	3	Female	0.00097	2.902	2.909	0.97
25AY:75RF	2	4	Female	0.00076	2.82	2.824	0.76
25AY:75RF	2	5	Female	0.00085	2.934	2.931	0.85
25AY:75RF	2	6	Female	0.00078	2.851	2.852	0.78
25AY:75RF	2	7	Female	0.00078	2.899	2.94	0.78
25AY:75RF	2	8	Female	0.00076	2.938	2.918	0.76
25AY:75RF	2	9	Female	0.0007	2.917	2.921	0.7
25AY:75RF	2	10	Female	0.0007	2.825	2.836	0.7
25AY:75RF	2	11	Female	0.00077	2.841	2.836	0.77
25AY:75RF	2	12	Female	0.00082	2.86	2.865	0.82
25AY:75RF	2	13	Female	0.00076	2.889	2.883	0.76
25AY:75RF	2	14	Female	0.00085	2.918	2.914	0.85
25AY:75RF	2	15	Female	0.00069	2.876	2.877	0.69
25AY:75RF	2	1	Male	0.00043	2.165	2.168	0.43
25AY:75RF	2	2	Male	0.00039	2.154	2.149	0.39
25AY:75RF	2	3	Male	0.0004	2.164	2.169	0.4
25AY:75RF	2	4	Male	0.00036	2.141	2.141	0.36
25AY:75RF	2	5	Male	0.00041	2.157	2.158	0.41
25AY:75RF	2	6	Male	0.00045	2.209	2.208	0.45
25AY:75RF	2	7	Male	0.00045	2.156	2.162	0.45
25AY:75RF	2	8	Male	0.00034	2.151	2.154	0.34
25AY:75RF	2	9	Male	0.00038	2.164	2.158	0.38
25AY:75RF	2	10	Male	0.00044	2.141	2.142	0.44
25AY:75RF	2	11	Male	0.00045	2.178	2.179	0.45
25AY:75RF	2	12	Male	0.00041	2.116	2.113	0.41
25AY:75RF	2	13	Male	0.00051	2.149	2.154	0.51
25AY:75RF	2	14	Male	0.0004	2.156	2.152	0.4
25AY:75RF	2	15	Male	0.00039	2.038	2.043	0.39
25AY:75RF	3	1	Female	0.00075	2.818	2.816	0.75
25AY:75RF	3	2	Female	0.00078	2.934	2.94	0.78
25AY:75RF	3	3	Female	0.0009	2.845	2.841	0.9
25AY:75RF	3	4	Female	0.0008	2.757	2.76	0.8
25AY:75RF	3	5	Female	0.0007	2.925	2.928	0.7
25AY:75RF	3	6	Female	0.00065	2.814	2.815	0.65
25AY:75RF	3	7	Female	0.00052	2.86	2.853	0.52
25AY:75RF	3	8	Female	0.00039	2.504	2.5	0.39
25AY:75RF	3	9	Female	0.00081	2.861	2.866	0.81
25AY:75RF	3	10	Female	0.00071	2.854	2.857	0.71
25AY:75RF	3	11	Female	0.00075	2.869	2.872	0.75
25AY:75RF	3	12	Female	0.00084	2.916	2.919	0.84
25AY:75RF	3	13	Female	0.00078	2.894	2.891	0.78
25AY:75RF	3	14	Female	0.00077	2.818	2.809	0.77
25AY:75RF	3	15	Female	0.00072	2.799	2.801	0.72
25AY:75RF	3	1	Male	0.00036	2.13	2.131	0.36
25AY:75RF	3	2	Male	0.00041	2.157	2.155	0.41
25AY:75RF	3	3	Male	0.00045	2.151	2.155	0.45
25AY:75RF	3	4	Male	0.00041	2.191	2.189	0.41
25AY:75RF	3	5	Male	0.00048	2.237	2.231	0.48
25AY:75RF	3	6	Male	0.00046	2.252	2.255	0.46
25AY:75RF	3	7	Male	0.00039	2.176	2.176	0.39
25AY:75RF	3	8	Male	0.00042	2.203	2.199	0.42
25AY:75RF	3	9	Male	0.0004	2.026	2.026	0.4
25AY:75RF	3	10	Male	0.00045	2.196	2.205	0.45
25AY:75RF	3	11	Male	0.00043	2.209	2.204	0.43
25AY:75RF	3	12	Male	0.00039	2.134	2.135	0.39
25AY:75RF	3	13	Male	0.00042	2.204	2.207	0.42
25AY:75RF	3	14	Male	0.00042	2.182	2.18	0.42
25AY:75RF	3	15	Male	0.00042	2.18	2.175	0.42
0AY:100RF	1	1	Female	0.00051	2.604	2.608	0.51
0AY:100RF	1	2	Female	0.0004	2.568	2.563	0.4
0AY:100RF	1	3	Female	0.00042	2.556	2.557	0.42
0AY:100RF	1	4	Female	0.00037	2.613	2.617	0.37
0AY:100RF	1	5	Female	0.00036	2.581	2.582	0.36
0AY:100RF	1	6	Female	0.00054	2.695	2.698	0.54
0AY:100RF	1	7	Female	0.00055	2.75	2.745	0.55
0AY:100RF	1	8	Female	0.00043	2.608	2.604	0.43
0AY:100RF	1	9	Female	0.00045	2.569	2.569	0.45
0AY:100RF	1	10	Female	0.00043	2.65	2.654	0.43
0AY:100RF	1	11	Female	0.00037	2.537	2.539	0.37
0AY:100RF	1	12	Female	0.00041	2.649	2.648	0.41
0AY:100RF	1	13	Female	0.00034	2.604	2.605	0.34
0AY:100RF	1	14	Female	0.00042	2.536	2.539	0.42
0AY:100RF	1	15	Female	0.00043	2.588	2.584	0.43
0AY:100RF	1	1	Male	0.00025	2	2.005	0.25
0AY:100RF	1	2	Male	0.00026	2.002	2.003	0.26
0AY:100RF	1	3	Male	0.00033	2.012	2.012	0.33
0AY:100RF	1	4	Male	0.00037	2.112	2.111	0.37
0AY:100RF	1	5	Male	0.00032	2.057	2.051	0.32
0AY:100RF	1	6	Male	0.00028	2.013	2.016	0.28
0AY:100RF	1	7	Male	0.00028	2.006	2.013	0.28
0AY:100RF	1	8	Male	0.00037	2.062	2.055	0.37
0AY:100RF	1	9	Male	0.00036	2.041	2.04	0.36
0AY:100RF	1	10	Male	0.00028	2.054	2.054	0.28
0AY:100RF	1	11	Male	0.00029	2.012	2.016	0.29
0AY:100RF	1	12	Male	0.00025	1.998	1.996	0.25
0AY:100RF	1	13	Male	0.00024	1.982	1.989	0.24
0AY:100RF	1	14	Male	0.00036	2.088	2.093	0.36
0AY:100RF	1	15	Male	0.0004	2.16	2.165	0.4
0AY:100RF	2	1	Female	0.00039	2.315	2.316	0.39
0AY:100RF	2	2	Female	0.00034	2.4	2.397	0.34
0AY:100RF	2	3	Female	0.0003	2.36	2.364	0.3
0AY:100RF	2	4	Female	0.00035	2.244	2.248	0.35
0AY:100RF	2	5	Female	0.00035	2.389	2.387	0.35
0AY:100RF	2	6	Female	0.00038	2.4	2.395	0.38
0AY:100RF	2	7	Female	0.00042	2.543	2.548	0.42
0AY:100RF	2	8	Female	0.00041	2.54	2.545	0.41
0AY:100RF	2	9	Female	0.00041	2.447	2.451	0.41
0AY:100RF	2	10	Female	0.00033	2.394	2.401	0.33
0AY:100RF	2	11	Female	0.0004	2.566	2.56	0.4
0AY:100RF	2	12	Female	0.00047	2.512	2.509	0.47
0AY:100RF	2	13	Female	0.00042	2.5	2.497	0.42
0AY:100RF	2	14	Female	0.00046	2.565	2.567	0.46
0AY:100RF	2	15	Female	0.00038	2.533	2.529	0.38
0AY:100RF	2	1	Male	0.00027	1.862	1.871	0.27
0AY:100RF	2	2	Male	0.0002	1.799	1.793	0.2
0AY:100RF	2	3	Male	0.0003	1.913	1.912	0.3
0AY:100RF	2	4	Male	0.00033	2.111	2.111	0.33
0AY:100RF	2	5	Male	0.00025	1.815	1.82	0.25
0AY:100RF	2	6	Male	0.00029	1.987	1.984	0.29
0AY:100RF	2	7	Male	0.00027	1.98	1.989	0.27
0AY:100RF	2	8	Male	0.00032	1.907	1.915	0.32
0AY:100RF	2	9	Male	0.00027	1.964	1.968	0.27
0AY:100RF	2	10	Male	0.00026	2.011	2.014	0.26
0AY:100RF	2	11	Male	0.00038	2.164	2.166	0.38
0AY:100RF	2	12	Male	0.00021	2.01	2.011	0.21
0AY:100RF	2	13	Male	0.00026	2.004	2.001	0.26
0AY:100RF	2	14	Male	0.00033	2.02	2.011	0.33
0AY:100RF	2	15	Male	0.00025	2.005	2.005	0.25
0AY:100RF	3	1	Female	0.00038	2.478	2.478	0.38
0AY:100RF	3	2	Female	0.00038	2.634	2.632	0.38
0AY:100RF	3	3	Female	0.00047	2.455	2.451	0.47
0AY:100RF	3	4	Female	0.00036	2.325	2.325	0.36
0AY:100RF	3	5	Female	0.0004	2.638	2.634	0.4
0AY:100RF	3	6	Female	0.00041	2.465	2.465	0.41
0AY:100RF	3	7	Female	0.00043	2.547	2.547	0.43
0AY:100RF	3	8	Female	0.0004	2.554	2.558	0.4
0AY:100RF	3	9	Female	0.00038	2.443	2.442	0.38
0AY:100RF	3	10	Female	0.0005	2.561	2.56	0.5
0AY:100RF	3	11	Female	0.00036	2.485	2.484	0.36
0AY:100RF	3	12	Female	0.00045	2.537	2.536	0.45
0AY:100RF	3	13	Female	0.00048	2.631	2.632	0.48
0AY:100RF	3	14	Female	0.00034	2.46	2.451	0.34
0AY:100RF	3	15	Female	0.00038	2.444	2.44	0.38
0AY:100RF	3	1	Male	0.00029	2.005	2.007	0.29
0AY:100RF	3	2	Male	0.00028	2.019	2.015	0.28
0AY:100RF	3	3	Male	0.00031	1.938	1.942	0.31
0AY:100RF	3	4	Male	0.00027	2.067	2.064	0.27
0AY:100RF	3	5	Male	0.00033	2.058	2.052	0.33
0AY:100RF	3	6	Male	0.0002	2.003	2.003	0.2
0AY:100RF	3	7	Male	0.00028	1.961	1.964	0.28
0AY:100RF	3	8	Male	0.00024	1.934	1.927	0.24
0AY:100RF	3	9	Male	0.00027	1.987	1.987	0.27
0AY:100RF	3	10	Male	0.00027	1.986	1.984	0.27
0AY:100RF	3	11	Male	0.0003	1.955	1.953	0.3
0AY:100RF	3	12	Male	0.00029	1.956	1.952	0.29
0AY:100RF	3	13	Male	0.00032	1.912	1.91	0.32
0AY:100RF	3	14	Male	0.00033	1.955	1.958	0.33
0AY:100RF	3	15	Male	0.00021	1.921	1.928	0.21
