# Supplementary material for: Impacts of Dietary Nutritional Composition on Larval Development and Adult Body Composition in the Yellow Fever Mosquito (Aedes aegypti)
Source: Insects. 2020 Aug 15;11(8):535. doi: 10.3390/insects11080535 (PMC7469193; doi:10.3390/insects11080535)
Supplement: Supplementary file 1 [file insects-11-00535-s001.zip › Supplemental_Data_2-Pupation_Survival_Curve.csv]

Individual	Tray	Diet	Pupation	Ratio	Outocome
1	1	75AY:25RF	1	0.005	1
2	1	75AY:25RF	1	0.01	1
3	1	75AY:25RF	1	0.015	1
4	1	75AY:25RF	1	0.02	1
5	1	75AY:25RF	1	0.025	1
6	1	75AY:25RF	1	0.03	1
7	1	75AY:25RF	1	0.035	1
8	1	75AY:25RF	1	0.04	1
9	1	75AY:25RF	1	0.045	1
10	1	75AY:25RF	1	0.05	1
11	1	75AY:25RF	1	0.055	1
12	1	75AY:25RF	1	0.06	1
13	1	75AY:25RF	1	0.065	1
14	1	75AY:25RF	1	0.07	1
15	1	75AY:25RF	1	0.075	1
16	1	75AY:25RF	1	0.08	1
17	1	75AY:25RF	1	0.085	1
18	1	75AY:25RF	1	0.09	1
19	1	75AY:25RF	1	0.095	1
20	1	75AY:25RF	1	0.1	1
21	1	75AY:25RF	1	0.105	1
22	1	75AY:25RF	1	0.11	1
23	1	75AY:25RF	1	0.115	1
24	1	75AY:25RF	1	0.12	1
25	1	75AY:25RF	1	0.125	1
26	1	75AY:25RF	1	0.13	1
27	1	75AY:25RF	1	0.135	1
28	1	75AY:25RF	1	0.14	1
29	1	75AY:25RF	1	0.145	1
30	1	75AY:25RF	1	0.15	1
31	1	75AY:25RF	1	0.155	1
32	1	75AY:25RF	1	0.16	1
33	1	75AY:25RF	1	0.165	1
34	1	75AY:25RF	1	0.17	1
35	1	75AY:25RF	1	0.175	1
36	1	75AY:25RF	1	0.18	1
37	1	75AY:25RF	1	0.185	1
38	1	75AY:25RF	1	0.19	1
39	1	75AY:25RF	1	0.195	1
40	1	75AY:25RF	1	0.2	1
41	1	75AY:25RF	1	0.205	1
42	1	75AY:25RF	1	0.21	1
43	1	75AY:25RF	1	0.215	1
44	1	75AY:25RF	1	0.22	1
45	1	75AY:25RF	1	0.225	1
46	1	75AY:25RF	1	0.23	1
47	1	75AY:25RF	1	0.235	1
48	1	75AY:25RF	1	0.24	1
49	1	75AY:25RF	1	0.245	1
50	1	75AY:25RF	1	0.25	1
51	1	75AY:25RF	1	0.255	1
52	1	75AY:25RF	1	0.26	1
53	1	75AY:25RF	1	0.265	1
54	1	75AY:25RF	1	0.27	1
55	1	75AY:25RF	1	0.275	1
56	1	75AY:25RF	1	0.28	1
57	1	75AY:25RF	1	0.285	1
58	1	75AY:25RF	1	0.29	1
59	1	75AY:25RF	1	0.295	1
60	1	75AY:25RF	1	0.3	1
61	1	75AY:25RF	1	0.305	1
62	1	75AY:25RF	1	0.31	1
63	1	75AY:25RF	1	0.315	1
64	1	75AY:25RF	1	0.32	1
65	1	75AY:25RF	1	0.325	1
66	1	75AY:25RF	2	0.33	1
67	1	75AY:25RF	2	0.335	1
68	1	75AY:25RF	2	0.34	1
69	1	75AY:25RF	2	0.345	1
70	1	75AY:25RF	2	0.35	1
71	1	75AY:25RF	2	0.355	1
72	1	75AY:25RF	2	0.36	1
73	1	75AY:25RF	2	0.365	1
74	1	75AY:25RF	2	0.37	1
75	1	75AY:25RF	2	0.375	1
76	1	75AY:25RF	2	0.38	1
77	1	75AY:25RF	2	0.385	1
78	1	75AY:25RF	2	0.39	1
79	1	75AY:25RF	2	0.395	1
80	1	75AY:25RF	2	0.4	1
81	1	75AY:25RF	2	0.405	1
82	1	75AY:25RF	2	0.41	1
83	1	75AY:25RF	2	0.415	1
84	1	75AY:25RF	2	0.42	1
85	1	75AY:25RF	2	0.425	1
86	1	75AY:25RF	2	0.43	1
87	1	75AY:25RF	2	0.435	1
88	1	75AY:25RF	2	0.44	1
89	1	75AY:25RF	2	0.445	1
90	1	75AY:25RF	2	0.45	1
91	1	75AY:25RF	2	0.455	1
92	1	75AY:25RF	2	0.46	1
93	1	75AY:25RF	2	0.465	1
94	1	75AY:25RF	2	0.47	1
95	1	75AY:25RF	2	0.475	1
96	1	75AY:25RF	2	0.48	1
97	1	75AY:25RF	2	0.485	1
98	1	75AY:25RF	2	0.49	1
99	1	75AY:25RF	2	0.495	1
100	1	75AY:25RF	2	0.5	1
101	1	75AY:25RF	2	0.505	1
102	1	75AY:25RF	2	0.51	1
103	1	75AY:25RF	2	0.515	1
104	1	75AY:25RF	2	0.52	1
105	1	75AY:25RF	2	0.525	1
106	1	75AY:25RF	2	0.53	1
107	1	75AY:25RF	2	0.535	1
108	1	75AY:25RF	2	0.54	1
109	1	75AY:25RF	2	0.545	1
110	1	75AY:25RF	2	0.55	1
111	1	75AY:25RF	2	0.555	1
112	1	75AY:25RF	2	0.56	1
113	1	75AY:25RF	2	0.565	1
114	1	75AY:25RF	2	0.57	1
115	1	75AY:25RF	2	0.575	1
116	1	75AY:25RF	2	0.58	1
117	1	75AY:25RF	2	0.585	1
118	1	75AY:25RF	2	0.59	1
119	1	75AY:25RF	2	0.595	1
120	1	75AY:25RF	2	0.6	1
121	1	75AY:25RF	2	0.605	1
122	1	75AY:25RF	2	0.61	1
123	1	75AY:25RF	2	0.615	1
124	1	75AY:25RF	2	0.62	1
125	1	75AY:25RF	2	0.625	1
126	1	75AY:25RF	2	0.63	1
127	1	75AY:25RF	2	0.635	1
128	1	75AY:25RF	2	0.64	1
129	1	75AY:25RF	2	0.645	1
130	1	75AY:25RF	2	0.65	1
131	1	75AY:25RF	3	0.655	1
132	1	75AY:25RF	3	0.66	1
133	1	75AY:25RF	3	0.665	1
134	1	75AY:25RF	3	0.67	1
135	1	75AY:25RF	3	0.675	1
136	1	75AY:25RF	3	0.68	1
137	1	75AY:25RF	3	0.685	1
138	1	75AY:25RF	3	0.69	1
139	1	75AY:25RF	3	0.695	1
140	1	75AY:25RF	3	0.7	1
141	1	75AY:25RF	3	0.705	1
142	1	75AY:25RF	3	0.71	1
143	1	75AY:25RF	3	0.715	1
144	1	75AY:25RF	3	0.72	1
145	1	75AY:25RF	3	0.725	1
146	1	75AY:25RF	3	0.73	1
147	1	75AY:25RF	3	0.735	1
148	1	75AY:25RF	3	0.74	1
149	1	75AY:25RF	3	0.745	1
150	1	75AY:25RF	3	0.75	1
151	1	75AY:25RF	3	0.755	1
152	1	75AY:25RF	3	0.76	1
153	1	75AY:25RF	3	0.765	1
154	1	75AY:25RF	3	0.77	1
155	1	75AY:25RF	3	0.775	1
156	1	75AY:25RF	3	0.78	1
157	1	75AY:25RF	3	0.785	1
158	1	75AY:25RF	3	0.79	1
159	1	75AY:25RF	3	0.795	1
160	1	75AY:25RF	3	0.8	1
161	1	75AY:25RF	3	0.805	1
162	1	75AY:25RF	3	0.81	1
163	1	75AY:25RF	3	0.815	1
164	1	75AY:25RF	4	0.82	1
165	1	75AY:25RF	4	0.825	1
166	1	75AY:25RF	4	0.83	1
167	1	75AY:25RF	4	0.835	1
168	1	75AY:25RF	4	0.84	1
169	1	75AY:25RF	5	0.845	1
170	1	75AY:25RF	5	0.85	1
171	1	75AY:25RF	5	0.855	1
172	1	75AY:25RF	5	0.86	1
173	1	75AY:25RF	6	0.865	0
174	1	75AY:25RF	6	0.87	0
175	1	75AY:25RF	6	0.875	0
176	1	75AY:25RF	6	0.88	0
177	1	75AY:25RF	6	0.885	0
178	1	75AY:25RF	6	0.89	0
179	1	75AY:25RF	6	0.895	0
180	1	75AY:25RF	6	0.9	0
181	1	75AY:25RF	6	0.905	0
182	1	75AY:25RF	6	0.91	0
183	1	75AY:25RF	6	0.915	0
184	1	75AY:25RF	6	0.92	0
185	1	75AY:25RF	6	0.925	0
186	1	75AY:25RF	6	0.93	0
187	1	75AY:25RF	6	0.935	0
188	1	75AY:25RF	6	0.94	0
189	1	75AY:25RF	6	0.945	0
190	1	75AY:25RF	6	0.95	0
191	1	75AY:25RF	6	0.955	0
192	1	75AY:25RF	6	0.96	0
193	1	75AY:25RF	6	0.965	0
194	1	75AY:25RF	6	0.97	0
195	1	75AY:25RF	6	0.975	0
196	1	75AY:25RF	6	0.98	0
197	1	75AY:25RF	6	0.985	0
198	1	75AY:25RF	6	0.99	0
199	1	75AY:25RF	6	0.995	0
200	1	75AY:25RF	6	1	0
1	2	75AY:25RF	1	0.005	1
2	2	75AY:25RF	1	0.01	1
3	2	75AY:25RF	1	0.015	1
4	2	75AY:25RF	1	0.02	1
5	2	75AY:25RF	1	0.025	1
6	2	75AY:25RF	1	0.03	1
7	2	75AY:25RF	1	0.035	1
8	2	75AY:25RF	1	0.04	1
9	2	75AY:25RF	1	0.045	1
10	2	75AY:25RF	1	0.05	1
11	2	75AY:25RF	1	0.055	1
12	2	75AY:25RF	1	0.06	1
13	2	75AY:25RF	1	0.065	1
14	2	75AY:25RF	1	0.07	1
15	2	75AY:25RF	1	0.075	1
16	2	75AY:25RF	1	0.08	1
17	2	75AY:25RF	1	0.085	1
18	2	75AY:25RF	1	0.09	1
19	2	75AY:25RF	1	0.095	1
20	2	75AY:25RF	1	0.1	1
21	2	75AY:25RF	1	0.105	1
22	2	75AY:25RF	1	0.11	1
23	2	75AY:25RF	1	0.115	1
24	2	75AY:25RF	1	0.12	1
25	2	75AY:25RF	1	0.125	1
26	2	75AY:25RF	1	0.13	1
27	2	75AY:25RF	1	0.135	1
28	2	75AY:25RF	1	0.14	1
29	2	75AY:25RF	1	0.145	1
30	2	75AY:25RF	1	0.15	1
31	2	75AY:25RF	1	0.155	1
32	2	75AY:25RF	1	0.16	1
33	2	75AY:25RF	1	0.165	1
34	2	75AY:25RF	1	0.17	1
35	2	75AY:25RF	1	0.175	1
36	2	75AY:25RF	1	0.18	1
37	2	75AY:25RF	1	0.185	1
38	2	75AY:25RF	1	0.19	1
39	2	75AY:25RF	1	0.195	1
40	2	75AY:25RF	1	0.2	1
41	2	75AY:25RF	1	0.205	1
42	2	75AY:25RF	1	0.21	1
43	2	75AY:25RF	1	0.215	1
44	2	75AY:25RF	1	0.22	1
45	2	75AY:25RF	1	0.225	1
46	2	75AY:25RF	2	0.23	1
47	2	75AY:25RF	2	0.235	1
48	2	75AY:25RF	2	0.24	1
49	2	75AY:25RF	2	0.245	1
50	2	75AY:25RF	2	0.25	1
51	2	75AY:25RF	2	0.255	1
52	2	75AY:25RF	2	0.26	1
53	2	75AY:25RF	2	0.265	1
54	2	75AY:25RF	2	0.27	1
55	2	75AY:25RF	2	0.275	1
56	2	75AY:25RF	2	0.28	1
57	2	75AY:25RF	2	0.285	1
58	2	75AY:25RF	2	0.29	1
59	2	75AY:25RF	2	0.295	1
60	2	75AY:25RF	2	0.3	1
61	2	75AY:25RF	2	0.305	1
62	2	75AY:25RF	2	0.31	1
63	2	75AY:25RF	2	0.315	1
64	2	75AY:25RF	2	0.32	1
65	2	75AY:25RF	2	0.325	1
66	2	75AY:25RF	2	0.33	1
67	2	75AY:25RF	2	0.335	1
68	2	75AY:25RF	2	0.34	1
69	2	75AY:25RF	2	0.345	1
70	2	75AY:25RF	2	0.35	1
71	2	75AY:25RF	2	0.355	1
72	2	75AY:25RF	2	0.36	1
73	2	75AY:25RF	2	0.365	1
74	2	75AY:25RF	2	0.37	1
75	2	75AY:25RF	2	0.375	1
76	2	75AY:25RF	2	0.38	1
77	2	75AY:25RF	2	0.385	1
78	2	75AY:25RF	2	0.39	1
79	2	75AY:25RF	2	0.395	1
80	2	75AY:25RF	2	0.4	1
81	2	75AY:25RF	2	0.405	1
82	2	75AY:25RF	2	0.41	1
83	2	75AY:25RF	2	0.415	1
84	2	75AY:25RF	2	0.42	1
85	2	75AY:25RF	2	0.425	1
86	2	75AY:25RF	2	0.43	1
87	2	75AY:25RF	2	0.435	1
88	2	75AY:25RF	2	0.44	1
89	2	75AY:25RF	2	0.445	1
90	2	75AY:25RF	2	0.45	1
91	2	75AY:25RF	2	0.455	1
92	2	75AY:25RF	2	0.46	1
93	2	75AY:25RF	2	0.465	1
94	2	75AY:25RF	2	0.47	1
95	2	75AY:25RF	2	0.475	1
96	2	75AY:25RF	2	0.48	1
97	2	75AY:25RF	2	0.485	1
98	2	75AY:25RF	2	0.49	1
99	2	75AY:25RF	2	0.495	1
100	2	75AY:25RF	3	0.5	1
101	2	75AY:25RF	3	0.505	1
102	2	75AY:25RF	3	0.51	1
103	2	75AY:25RF	3	0.515	1
104	2	75AY:25RF	3	0.52	1
105	2	75AY:25RF	3	0.525	1
106	2	75AY:25RF	3	0.53	1
107	2	75AY:25RF	3	0.535	1
108	2	75AY:25RF	3	0.54	1
109	2	75AY:25RF	3	0.545	1
110	2	75AY:25RF	3	0.55	1
111	2	75AY:25RF	3	0.555	1
112	2	75AY:25RF	3	0.56	1
113	2	75AY:25RF	3	0.565	1
114	2	75AY:25RF	3	0.57	1
115	2	75AY:25RF	3	0.575	1
116	2	75AY:25RF	3	0.58	1
117	2	75AY:25RF	3	0.585	1
118	2	75AY:25RF	3	0.59	1
119	2	75AY:25RF	3	0.595	1
120	2	75AY:25RF	3	0.6	1
121	2	75AY:25RF	3	0.605	1
122	2	75AY:25RF	3	0.61	1
123	2	75AY:25RF	3	0.615	1
124	2	75AY:25RF	3	0.62	1
125	2	75AY:25RF	3	0.625	1
126	2	75AY:25RF	3	0.63	1
127	2	75AY:25RF	3	0.635	1
128	2	75AY:25RF	3	0.64	1
129	2	75AY:25RF	3	0.645	1
130	2	75AY:25RF	3	0.65	1
131	2	75AY:25RF	3	0.655	1
132	2	75AY:25RF	3	0.66	1
133	2	75AY:25RF	3	0.665	1
134	2	75AY:25RF	3	0.67	1
135	2	75AY:25RF	3	0.675	1
136	2	75AY:25RF	3	0.68	1
137	2	75AY:25RF	3	0.685	1
138	2	75AY:25RF	3	0.69	1
139	2	75AY:25RF	3	0.695	1
140	2	75AY:25RF	3	0.7	1
141	2	75AY:25RF	3	0.705	1
142	2	75AY:25RF	3	0.71	1
143	2	75AY:25RF	3	0.715	1
144	2	75AY:25RF	3	0.72	1
145	2	75AY:25RF	3	0.725	1
146	2	75AY:25RF	3	0.73	1
147	2	75AY:25RF	3	0.735	1
148	2	75AY:25RF	3	0.74	1
149	2	75AY:25RF	3	0.745	1
150	2	75AY:25RF	3	0.75	1
151	2	75AY:25RF	3	0.755	1
152	2	75AY:25RF	4	0.76	1
153	2	75AY:25RF	4	0.765	1
154	2	75AY:25RF	4	0.77	1
155	2	75AY:25RF	4	0.775	1
156	2	75AY:25RF	4	0.78	1
157	2	75AY:25RF	4	0.785	1
158	2	75AY:25RF	4	0.79	1
159	2	75AY:25RF	4	0.795	1
160	2	75AY:25RF	4	0.8	1
161	2	75AY:25RF	4	0.805	1
162	2	75AY:25RF	4	0.81	1
163	2	75AY:25RF	4	0.815	1
164	2	75AY:25RF	4	0.82	1
165	2	75AY:25RF	4	0.825	1
166	2	75AY:25RF	5	0.83	1
167	2	75AY:25RF	5	0.835	1
168	2	75AY:25RF	6	0.84	0
169	2	75AY:25RF	6	0.845	0
170	2	75AY:25RF	6	0.85	0
171	2	75AY:25RF	6	0.855	0
172	2	75AY:25RF	6	0.86	0
173	2	75AY:25RF	6	0.865	0
174	2	75AY:25RF	6	0.87	0
175	2	75AY:25RF	6	0.875	0
176	2	75AY:25RF	6	0.88	0
177	2	75AY:25RF	6	0.885	0
178	2	75AY:25RF	6	0.89	0
179	2	75AY:25RF	6	0.895	0
180	2	75AY:25RF	6	0.9	0
181	2	75AY:25RF	6	0.905	0
182	2	75AY:25RF	6	0.91	0
183	2	75AY:25RF	6	0.915	0
184	2	75AY:25RF	6	0.92	0
185	2	75AY:25RF	6	0.925	0
186	2	75AY:25RF	6	0.93	0
187	2	75AY:25RF	6	0.935	0
188	2	75AY:25RF	6	0.94	0
189	2	75AY:25RF	6	0.945	0
190	2	75AY:25RF	6	0.95	0
191	2	75AY:25RF	6	0.955	0
192	2	75AY:25RF	6	0.96	0
193	2	75AY:25RF	6	0.965	0
194	2	75AY:25RF	6	0.97	0
195	2	75AY:25RF	6	0.975	0
196	2	75AY:25RF	6	0.98	0
197	2	75AY:25RF	6	0.985	0
198	2	75AY:25RF	6	0.99	0
199	2	75AY:25RF	6	0.995	0
200	2	75AY:25RF	6	1	0
1	3	75AY:25RF	1	0.005	1
2	3	75AY:25RF	1	0.01	1
3	3	75AY:25RF	1	0.015	1
4	3	75AY:25RF	1	0.02	1
5	3	75AY:25RF	1	0.025	1
6	3	75AY:25RF	1	0.03	1
7	3	75AY:25RF	1	0.035	1
8	3	75AY:25RF	1	0.04	1
9	3	75AY:25RF	1	0.045	1
10	3	75AY:25RF	1	0.05	1
11	3	75AY:25RF	1	0.055	1
12	3	75AY:25RF	1	0.06	1
13	3	75AY:25RF	1	0.065	1
14	3	75AY:25RF	1	0.07	1
15	3	75AY:25RF	1	0.075	1
16	3	75AY:25RF	1	0.08	1
17	3	75AY:25RF	1	0.085	1
18	3	75AY:25RF	1	0.09	1
19	3	75AY:25RF	1	0.095	1
20	3	75AY:25RF	1	0.1	1
21	3	75AY:25RF	1	0.105	1
22	3	75AY:25RF	1	0.11	1
23	3	75AY:25RF	1	0.115	1
24	3	75AY:25RF	1	0.12	1
25	3	75AY:25RF	1	0.125	1
26	3	75AY:25RF	1	0.13	1
27	3	75AY:25RF	1	0.135	1
28	3	75AY:25RF	1	0.14	1
29	3	75AY:25RF	1	0.145	1
30	3	75AY:25RF	1	0.15	1
31	3	75AY:25RF	1	0.155	1
32	3	75AY:25RF	1	0.16	1
33	3	75AY:25RF	1	0.165	1
34	3	75AY:25RF	1	0.17	1
35	3	75AY:25RF	1	0.175	1
36	3	75AY:25RF	1	0.18	1
37	3	75AY:25RF	1	0.185	1
38	3	75AY:25RF	1	0.19	1
39	3	75AY:25RF	1	0.195	1
40	3	75AY:25RF	1	0.2	1
41	3	75AY:25RF	1	0.205	1
42	3	75AY:25RF	1	0.21	1
43	3	75AY:25RF	1	0.215	1
44	3	75AY:25RF	1	0.22	1
45	3	75AY:25RF	1	0.225	1
46	3	75AY:25RF	1	0.23	1
47	3	75AY:25RF	1	0.235	1
48	3	75AY:25RF	1	0.24	1
49	3	75AY:25RF	2	0.245	1
50	3	75AY:25RF	2	0.25	1
51	3	75AY:25RF	2	0.255	1
52	3	75AY:25RF	2	0.26	1
53	3	75AY:25RF	2	0.265	1
54	3	75AY:25RF	2	0.27	1
55	3	75AY:25RF	2	0.275	1
56	3	75AY:25RF	2	0.28	1
57	3	75AY:25RF	2	0.285	1
58	3	75AY:25RF	2	0.29	1
59	3	75AY:25RF	2	0.295	1
60	3	75AY:25RF	2	0.3	1
61	3	75AY:25RF	2	0.305	1
62	3	75AY:25RF	2	0.31	1
63	3	75AY:25RF	2	0.315	1
64	3	75AY:25RF	2	0.32	1
65	3	75AY:25RF	2	0.325	1
66	3	75AY:25RF	2	0.33	1
67	3	75AY:25RF	2	0.335	1
68	3	75AY:25RF	2	0.34	1
69	3	75AY:25RF	2	0.345	1
70	3	75AY:25RF	2	0.35	1
71	3	75AY:25RF	2	0.355	1
72	3	75AY:25RF	2	0.36	1
73	3	75AY:25RF	2	0.365	1
74	3	75AY:25RF	2	0.37	1
75	3	75AY:25RF	2	0.375	1
76	3	75AY:25RF	2	0.38	1
77	3	75AY:25RF	2	0.385	1
78	3	75AY:25RF	2	0.39	1
79	3	75AY:25RF	2	0.395	1
80	3	75AY:25RF	2	0.4	1
81	3	75AY:25RF	2	0.405	1
82	3	75AY:25RF	2	0.41	1
83	3	75AY:25RF	2	0.415	1
84	3	75AY:25RF	2	0.42	1
85	3	75AY:25RF	2	0.425	1
86	3	75AY:25RF	2	0.43	1
87	3	75AY:25RF	2	0.435	1
88	3	75AY:25RF	2	0.44	1
89	3	75AY:25RF	2	0.445	1
90	3	75AY:25RF	2	0.45	1
91	3	75AY:25RF	2	0.455	1
92	3	75AY:25RF	2	0.46	1
93	3	75AY:25RF	2	0.465	1
94	3	75AY:25RF	2	0.47	1
95	3	75AY:25RF	2	0.475	1
96	3	75AY:25RF	2	0.48	1
97	3	75AY:25RF	2	0.485	1
98	3	75AY:25RF	2	0.49	1
99	3	75AY:25RF	2	0.495	1
100	3	75AY:25RF	3	0.5	1
101	3	75AY:25RF	3	0.505	1
102	3	75AY:25RF	3	0.51	1
103	3	75AY:25RF	3	0.515	1
104	3	75AY:25RF	3	0.52	1
105	3	75AY:25RF	3	0.525	1
106	3	75AY:25RF	3	0.53	1
107	3	75AY:25RF	3	0.535	1
108	3	75AY:25RF	3	0.54	1
109	3	75AY:25RF	3	0.545	1
110	3	75AY:25RF	3	0.55	1
111	3	75AY:25RF	3	0.555	1
112	3	75AY:25RF	3	0.56	1
113	3	75AY:25RF	3	0.565	1
114	3	75AY:25RF	3	0.57	1
115	3	75AY:25RF	3	0.575	1
116	3	75AY:25RF	3	0.58	1
117	3	75AY:25RF	3	0.585	1
118	3	75AY:25RF	3	0.59	1
119	3	75AY:25RF	3	0.595	1
120	3	75AY:25RF	3	0.6	1
121	3	75AY:25RF	3	0.605	1
122	3	75AY:25RF	3	0.61	1
123	3	75AY:25RF	3	0.615	1
124	3	75AY:25RF	3	0.62	1
125	3	75AY:25RF	3	0.625	1
126	3	75AY:25RF	3	0.63	1
127	3	75AY:25RF	3	0.635	1
128	3	75AY:25RF	3	0.64	1
129	3	75AY:25RF	3	0.645	1
130	3	75AY:25RF	3	0.65	1
131	3	75AY:25RF	3	0.655	1
132	3	75AY:25RF	3	0.66	1
133	3	75AY:25RF	3	0.665	1
134	3	75AY:25RF	4	0.67	1
135	3	75AY:25RF	4	0.675	1
136	3	75AY:25RF	4	0.68	1
137	3	75AY:25RF	4	0.685	1
138	3	75AY:25RF	4	0.69	1
139	3	75AY:25RF	4	0.695	1
140	3	75AY:25RF	4	0.7	1
141	3	75AY:25RF	5	0.705	1
142	3	75AY:25RF	5	0.71	1
143	3	75AY:25RF	6	0.715	0
144	3	75AY:25RF	6	0.72	0
145	3	75AY:25RF	6	0.725	0
146	3	75AY:25RF	6	0.73	0
147	3	75AY:25RF	6	0.735	0
148	3	75AY:25RF	6	0.74	0
149	3	75AY:25RF	6	0.745	0
150	3	75AY:25RF	6	0.75	0
151	3	75AY:25RF	6	0.755	0
152	3	75AY:25RF	6	0.76	0
153	3	75AY:25RF	6	0.765	0
154	3	75AY:25RF	6	0.77	0
155	3	75AY:25RF	6	0.775	0
156	3	75AY:25RF	6	0.78	0
157	3	75AY:25RF	6	0.785	0
158	3	75AY:25RF	6	0.79	0
159	3	75AY:25RF	6	0.795	0
160	3	75AY:25RF	6	0.8	0
161	3	75AY:25RF	6	0.805	0
162	3	75AY:25RF	6	0.81	0
163	3	75AY:25RF	6	0.815	0
164	3	75AY:25RF	6	0.82	0
165	3	75AY:25RF	6	0.825	0
166	3	75AY:25RF	6	0.83	0
167	3	75AY:25RF	6	0.835	0
168	3	75AY:25RF	6	0.84	0
169	3	75AY:25RF	6	0.845	0
170	3	75AY:25RF	6	0.85	0
171	3	75AY:25RF	6	0.855	0
172	3	75AY:25RF	6	0.86	0
173	3	75AY:25RF	6	0.865	0
174	3	75AY:25RF	6	0.87	0
175	3	75AY:25RF	6	0.875	0
176	3	75AY:25RF	6	0.88	0
177	3	75AY:25RF	6	0.885	0
178	3	75AY:25RF	6	0.89	0
179	3	75AY:25RF	6	0.895	0
180	3	75AY:25RF	6	0.9	0
181	3	75AY:25RF	6	0.905	0
182	3	75AY:25RF	6	0.91	0
183	3	75AY:25RF	6	0.915	0
184	3	75AY:25RF	6	0.92	0
185	3	75AY:25RF	6	0.925	0
186	3	75AY:25RF	6	0.93	0
187	3	75AY:25RF	6	0.935	0
188	3	75AY:25RF	6	0.94	0
189	3	75AY:25RF	6	0.945	0
190	3	75AY:25RF	6	0.95	0
191	3	75AY:25RF	6	0.955	0
192	3	75AY:25RF	6	0.96	0
193	3	75AY:25RF	6	0.965	0
194	3	75AY:25RF	6	0.97	0
195	3	75AY:25RF	6	0.975	0
196	3	75AY:25RF	6	0.98	0
197	3	75AY:25RF	6	0.985	0
198	3	75AY:25RF	6	0.99	0
199	3	75AY:25RF	6	0.995	0
200	3	75AY:25RF	6	1	0
1	1	50AY:50RF	1	0.005	1
2	1	50AY:50RF	1	0.01	1
3	1	50AY:50RF	1	0.015	1
4	1	50AY:50RF	1	0.02	1
5	1	50AY:50RF	1	0.025	1
6	1	50AY:50RF	1	0.03	1
7	1	50AY:50RF	1	0.035	1
8	1	50AY:50RF	1	0.04	1
9	1	50AY:50RF	1	0.045	1
10	1	50AY:50RF	1	0.05	1
11	1	50AY:50RF	1	0.055	1
12	1	50AY:50RF	1	0.06	1
13	1	50AY:50RF	1	0.065	1
14	1	50AY:50RF	1	0.07	1
15	1	50AY:50RF	1	0.075	1
16	1	50AY:50RF	1	0.08	1
17	1	50AY:50RF	1	0.085	1
18	1	50AY:50RF	1	0.09	1
19	1	50AY:50RF	1	0.095	1
20	1	50AY:50RF	1	0.1	1
21	1	50AY:50RF	1	0.105	1
22	1	50AY:50RF	1	0.11	1
23	1	50AY:50RF	1	0.115	1
24	1	50AY:50RF	1	0.12	1
25	1	50AY:50RF	1	0.125	1
26	1	50AY:50RF	1	0.13	1
27	1	50AY:50RF	1	0.135	1
28	1	50AY:50RF	1	0.14	1
29	1	50AY:50RF	1	0.145	1
30	1	50AY:50RF	1	0.15	1
31	1	50AY:50RF	1	0.155	1
32	1	50AY:50RF	1	0.16	1
33	1	50AY:50RF	1	0.165	1
34	1	50AY:50RF	1	0.17	1
35	1	50AY:50RF	1	0.175	1
36	1	50AY:50RF	1	0.18	1
37	1	50AY:50RF	1	0.185	1
38	1	50AY:50RF	1	0.19	1
39	1	50AY:50RF	1	0.195	1
40	1	50AY:50RF	1	0.2	1
41	1	50AY:50RF	1	0.205	1
42	1	50AY:50RF	1	0.21	1
43	1	50AY:50RF	1	0.215	1
44	1	50AY:50RF	1	0.22	1
45	1	50AY:50RF	1	0.225	1
46	1	50AY:50RF	1	0.23	1
47	1	50AY:50RF	1	0.235	1
48	1	50AY:50RF	1	0.24	1
49	1	50AY:50RF	1	0.245	1
50	1	50AY:50RF	1	0.25	1
51	1	50AY:50RF	1	0.255	1
52	1	50AY:50RF	1	0.26	1
53	1	50AY:50RF	1	0.265	1
54	1	50AY:50RF	1	0.27	1
55	1	50AY:50RF	1	0.275	1
56	1	50AY:50RF	1	0.28	1
57	1	50AY:50RF	1	0.285	1
58	1	50AY:50RF	1	0.29	1
59	1	50AY:50RF	1	0.295	1
60	1	50AY:50RF	1	0.3	1
61	1	50AY:50RF	1	0.305	1
62	1	50AY:50RF	1	0.31	1
63	1	50AY:50RF	1	0.315	1
64	1	50AY:50RF	1	0.32	1
65	1	50AY:50RF	1	0.325	1
66	1	50AY:50RF	1	0.33	1
67	1	50AY:50RF	1	0.335	1
68	1	50AY:50RF	1	0.34	1
69	1	50AY:50RF	2	0.345	1
70	1	50AY:50RF	2	0.35	1
71	1	50AY:50RF	2	0.355	1
72	1	50AY:50RF	2	0.36	1
73	1	50AY:50RF	2	0.365	1
74	1	50AY:50RF	2	0.37	1
75	1	50AY:50RF	2	0.375	1
76	1	50AY:50RF	2	0.38	1
77	1	50AY:50RF	2	0.385	1
78	1	50AY:50RF	2	0.39	1
79	1	50AY:50RF	2	0.395	1
80	1	50AY:50RF	2	0.4	1
81	1	50AY:50RF	2	0.405	1
82	1	50AY:50RF	2	0.41	1
83	1	50AY:50RF	2	0.415	1
84	1	50AY:50RF	2	0.42	1
85	1	50AY:50RF	2	0.425	1
86	1	50AY:50RF	2	0.43	1
87	1	50AY:50RF	2	0.435	1
88	1	50AY:50RF	2	0.44	1
89	1	50AY:50RF	2	0.445	1
90	1	50AY:50RF	2	0.45	1
91	1	50AY:50RF	2	0.455	1
92	1	50AY:50RF	2	0.46	1
93	1	50AY:50RF	2	0.465	1
94	1	50AY:50RF	2	0.47	1
95	1	50AY:50RF	2	0.475	1
96	1	50AY:50RF	2	0.48	1
97	1	50AY:50RF	2	0.485	1
98	1	50AY:50RF	2	0.49	1
99	1	50AY:50RF	2	0.495	1
100	1	50AY:50RF	2	0.5	1
101	1	50AY:50RF	2	0.505	1
102	1	50AY:50RF	2	0.51	1
103	1	50AY:50RF	2	0.515	1
104	1	50AY:50RF	2	0.52	1
105	1	50AY:50RF	2	0.525	1
106	1	50AY:50RF	2	0.53	1
107	1	50AY:50RF	2	0.535	1
108	1	50AY:50RF	2	0.54	1
109	1	50AY:50RF	2	0.545	1
110	1	50AY:50RF	2	0.55	1
111	1	50AY:50RF	2	0.555	1
112	1	50AY:50RF	2	0.56	1
113	1	50AY:50RF	2	0.565	1
114	1	50AY:50RF	2	0.57	1
115	1	50AY:50RF	2	0.575	1
116	1	50AY:50RF	2	0.58	1
117	1	50AY:50RF	2	0.585	1
118	1	50AY:50RF	2	0.59	1
119	1	50AY:50RF	2	0.595	1
120	1	50AY:50RF	2	0.6	1
121	1	50AY:50RF	2	0.605	1
122	1	50AY:50RF	2	0.61	1
123	1	50AY:50RF	2	0.615	1
124	1	50AY:50RF	2	0.62	1
125	1	50AY:50RF	2	0.625	1
126	1	50AY:50RF	2	0.63	1
127	1	50AY:50RF	2	0.635	1
128	1	50AY:50RF	3	0.64	1
129	1	50AY:50RF	3	0.645	1
130	1	50AY:50RF	3	0.65	1
131	1	50AY:50RF	3	0.655	1
132	1	50AY:50RF	3	0.66	1
133	1	50AY:50RF	3	0.665	1
134	1	50AY:50RF	3	0.67	1
135	1	50AY:50RF	3	0.675	1
136	1	50AY:50RF	3	0.68	1
137	1	50AY:50RF	3	0.685	1
138	1	50AY:50RF	3	0.69	1
139	1	50AY:50RF	3	0.695	1
140	1	50AY:50RF	3	0.7	1
141	1	50AY:50RF	3	0.705	1
142	1	50AY:50RF	3	0.71	1
143	1	50AY:50RF	3	0.715	1
144	1	50AY:50RF	3	0.72	1
145	1	50AY:50RF	3	0.725	1
146	1	50AY:50RF	3	0.73	1
147	1	50AY:50RF	3	0.735	1
148	1	50AY:50RF	3	0.74	1
149	1	50AY:50RF	3	0.745	1
150	1	50AY:50RF	4	0.75	1
151	1	50AY:50RF	4	0.755	1
152	1	50AY:50RF	4	0.76	1
153	1	50AY:50RF	4	0.765	1
154	1	50AY:50RF	4	0.77	1
155	1	50AY:50RF	4	0.775	1
156	1	50AY:50RF	5	0.78	1
157	1	50AY:50RF	6	0.785	0
158	1	50AY:50RF	6	0.79	0
159	1	50AY:50RF	6	0.795	0
160	1	50AY:50RF	6	0.8	0
161	1	50AY:50RF	6	0.805	0
162	1	50AY:50RF	6	0.81	0
163	1	50AY:50RF	6	0.815	0
164	1	50AY:50RF	6	0.82	0
165	1	50AY:50RF	6	0.825	0
166	1	50AY:50RF	6	0.83	0
167	1	50AY:50RF	6	0.835	0
168	1	50AY:50RF	6	0.84	0
169	1	50AY:50RF	6	0.845	0
170	1	50AY:50RF	6	0.85	0
171	1	50AY:50RF	6	0.855	0
172	1	50AY:50RF	6	0.86	0
173	1	50AY:50RF	6	0.865	0
174	1	50AY:50RF	6	0.87	0
175	1	50AY:50RF	6	0.875	0
176	1	50AY:50RF	6	0.88	0
177	1	50AY:50RF	6	0.885	0
178	1	50AY:50RF	6	0.89	0
179	1	50AY:50RF	6	0.895	0
180	1	50AY:50RF	6	0.9	0
181	1	50AY:50RF	6	0.905	0
182	1	50AY:50RF	6	0.91	0
183	1	50AY:50RF	6	0.915	0
184	1	50AY:50RF	6	0.92	0
185	1	50AY:50RF	6	0.925	0
186	1	50AY:50RF	6	0.93	0
187	1	50AY:50RF	6	0.935	0
188	1	50AY:50RF	6	0.94	0
189	1	50AY:50RF	6	0.945	0
190	1	50AY:50RF	6	0.95	0
191	1	50AY:50RF	6	0.955	0
192	1	50AY:50RF	6	0.96	0
193	1	50AY:50RF	6	0.965	0
194	1	50AY:50RF	6	0.97	0
195	1	50AY:50RF	6	0.975	0
196	1	50AY:50RF	6	0.98	0
197	1	50AY:50RF	6	0.985	0
198	1	50AY:50RF	6	0.99	0
199	1	50AY:50RF	6	0.995	0
200	1	50AY:50RF	6	1	0
1	2	50AY:50RF	1	0.005	1
2	2	50AY:50RF	1	0.01	1
3	2	50AY:50RF	1	0.015	1
4	2	50AY:50RF	1	0.02	1
5	2	50AY:50RF	1	0.025	1
6	2	50AY:50RF	1	0.03	1
7	2	50AY:50RF	1	0.035	1
8	2	50AY:50RF	1	0.04	1
9	2	50AY:50RF	1	0.045	1
10	2	50AY:50RF	1	0.05	1
11	2	50AY:50RF	1	0.055	1
12	2	50AY:50RF	1	0.06	1
13	2	50AY:50RF	1	0.065	1
14	2	50AY:50RF	1	0.07	1
15	2	50AY:50RF	1	0.075	1
16	2	50AY:50RF	1	0.08	1
17	2	50AY:50RF	1	0.085	1
18	2	50AY:50RF	1	0.09	1
19	2	50AY:50RF	1	0.095	1
20	2	50AY:50RF	1	0.1	1
21	2	50AY:50RF	1	0.105	1
22	2	50AY:50RF	1	0.11	1
23	2	50AY:50RF	1	0.115	1
24	2	50AY:50RF	1	0.12	1
25	2	50AY:50RF	1	0.125	1
26	2	50AY:50RF	1	0.13	1
27	2	50AY:50RF	1	0.135	1
28	2	50AY:50RF	1	0.14	1
29	2	50AY:50RF	1	0.145	1
30	2	50AY:50RF	1	0.15	1
31	2	50AY:50RF	1	0.155	1
32	2	50AY:50RF	1	0.16	1
33	2	50AY:50RF	1	0.165	1
34	2	50AY:50RF	1	0.17	1
35	2	50AY:50RF	1	0.175	1
36	2	50AY:50RF	1	0.18	1
37	2	50AY:50RF	1	0.185	1
38	2	50AY:50RF	1	0.19	1
39	2	50AY:50RF	1	0.195	1
40	2	50AY:50RF	1	0.2	1
41	2	50AY:50RF	1	0.205	1
42	2	50AY:50RF	1	0.21	1
43	2	50AY:50RF	1	0.215	1
44	2	50AY:50RF	1	0.22	1
45	2	50AY:50RF	1	0.225	1
46	2	50AY:50RF	1	0.23	1
47	2	50AY:50RF	1	0.235	1
48	2	50AY:50RF	1	0.24	1
49	2	50AY:50RF	1	0.245	1
50	2	50AY:50RF	1	0.25	1
51	2	50AY:50RF	1	0.255	1
52	2	50AY:50RF	1	0.26	1
53	2	50AY:50RF	1	0.265	1
54	2	50AY:50RF	1	0.27	1
55	2	50AY:50RF	1	0.275	1
56	2	50AY:50RF	1	0.28	1
57	2	50AY:50RF	1	0.285	1
58	2	50AY:50RF	1	0.29	1
59	2	50AY:50RF	1	0.295	1
60	2	50AY:50RF	1	0.3	1
61	2	50AY:50RF	1	0.305	1
62	2	50AY:50RF	1	0.31	1
63	2	50AY:50RF	1	0.315	1
64	2	50AY:50RF	1	0.32	1
65	2	50AY:50RF	1	0.325	1
66	2	50AY:50RF	1	0.33	1
67	2	50AY:50RF	1	0.335	1
68	2	50AY:50RF	1	0.34	1
69	2	50AY:50RF	1	0.345	1
70	2	50AY:50RF	1	0.35	1
71	2	50AY:50RF	1	0.355	1
72	2	50AY:50RF	1	0.36	1
73	2	50AY:50RF	1	0.365	1
74	2	50AY:50RF	2	0.37	1
75	2	50AY:50RF	2	0.375	1
76	2	50AY:50RF	2	0.38	1
77	2	50AY:50RF	2	0.385	1
78	2	50AY:50RF	2	0.39	1
79	2	50AY:50RF	2	0.395	1
80	2	50AY:50RF	2	0.4	1
81	2	50AY:50RF	2	0.405	1
82	2	50AY:50RF	2	0.41	1
83	2	50AY:50RF	2	0.415	1
84	2	50AY:50RF	2	0.42	1
85	2	50AY:50RF	2	0.425	1
86	2	50AY:50RF	2	0.43	1
87	2	50AY:50RF	2	0.435	1
88	2	50AY:50RF	2	0.44	1
89	2	50AY:50RF	2	0.445	1
90	2	50AY:50RF	2	0.45	1
91	2	50AY:50RF	2	0.455	1
92	2	50AY:50RF	2	0.46	1
93	2	50AY:50RF	2	0.465	1
94	2	50AY:50RF	2	0.47	1
95	2	50AY:50RF	2	0.475	1
96	2	50AY:50RF	2	0.48	1
97	2	50AY:50RF	2	0.485	1
98	2	50AY:50RF	2	0.49	1
99	2	50AY:50RF	2	0.495	1
100	2	50AY:50RF	2	0.5	1
101	2	50AY:50RF	2	0.505	1
102	2	50AY:50RF	2	0.51	1
103	2	50AY:50RF	2	0.515	1
104	2	50AY:50RF	2	0.52	1
105	2	50AY:50RF	2	0.525	1
106	2	50AY:50RF	2	0.53	1
107	2	50AY:50RF	2	0.535	1
108	2	50AY:50RF	2	0.54	1
109	2	50AY:50RF	2	0.545	1
110	2	50AY:50RF	2	0.55	1
111	2	50AY:50RF	2	0.555	1
112	2	50AY:50RF	2	0.56	1
113	2	50AY:50RF	2	0.565	1
114	2	50AY:50RF	2	0.57	1
115	2	50AY:50RF	2	0.575	1
116	2	50AY:50RF	2	0.58	1
117	2	50AY:50RF	2	0.585	1
118	2	50AY:50RF	2	0.59	1
119	2	50AY:50RF	2	0.595	1
120	2	50AY:50RF	2	0.6	1
121	2	50AY:50RF	2	0.605	1
122	2	50AY:50RF	2	0.61	1
123	2	50AY:50RF	2	0.615	1
124	2	50AY:50RF	2	0.62	1
125	2	50AY:50RF	2	0.625	1
126	2	50AY:50RF	2	0.63	1
127	2	50AY:50RF	2	0.635	1
128	2	50AY:50RF	2	0.64	1
129	2	50AY:50RF	2	0.645	1
130	2	50AY:50RF	2	0.65	1
131	2	50AY:50RF	2	0.655	1
132	2	50AY:50RF	2	0.66	1
133	2	50AY:50RF	2	0.665	1
134	2	50AY:50RF	2	0.67	1
135	2	50AY:50RF	2	0.675	1
136	2	50AY:50RF	2	0.68	1
137	2	50AY:50RF	2	0.685	1
138	2	50AY:50RF	2	0.69	1
139	2	50AY:50RF	2	0.695	1
140	2	50AY:50RF	2	0.7	1
141	2	50AY:50RF	2	0.705	1
142	2	50AY:50RF	2	0.71	1
143	2	50AY:50RF	2	0.715	1
144	2	50AY:50RF	3	0.72	1
145	2	50AY:50RF	3	0.725	1
146	2	50AY:50RF	3	0.73	1
147	2	50AY:50RF	3	0.735	1
148	2	50AY:50RF	3	0.74	1
149	2	50AY:50RF	3	0.745	1
150	2	50AY:50RF	3	0.75	1
151	2	50AY:50RF	3	0.755	1
152	2	50AY:50RF	3	0.76	1
153	2	50AY:50RF	3	0.765	1
154	2	50AY:50RF	3	0.77	1
155	2	50AY:50RF	3	0.775	1
156	2	50AY:50RF	3	0.78	1
157	2	50AY:50RF	3	0.785	1
158	2	50AY:50RF	3	0.79	1
159	2	50AY:50RF	3	0.795	1
160	2	50AY:50RF	4	0.8	1
161	2	50AY:50RF	4	0.805	1
162	2	50AY:50RF	4	0.81	1
163	2	50AY:50RF	4	0.815	1
164	2	50AY:50RF	4	0.82	1
165	2	50AY:50RF	4	0.825	1
166	2	50AY:50RF	4	0.83	1
167	2	50AY:50RF	4	0.835	1
168	2	50AY:50RF	4	0.84	1
169	2	50AY:50RF	4	0.845	1
170	2	50AY:50RF	5	0.85	1
171	2	50AY:50RF	6	0.855	0
172	2	50AY:50RF	6	0.86	0
173	2	50AY:50RF	6	0.865	0
174	2	50AY:50RF	6	0.87	0
175	2	50AY:50RF	6	0.875	0
176	2	50AY:50RF	6	0.88	0
177	2	50AY:50RF	6	0.885	0
178	2	50AY:50RF	6	0.89	0
179	2	50AY:50RF	6	0.895	0
180	2	50AY:50RF	6	0.9	0
181	2	50AY:50RF	6	0.905	0
182	2	50AY:50RF	6	0.91	0
183	2	50AY:50RF	6	0.915	0
184	2	50AY:50RF	6	0.92	0
185	2	50AY:50RF	6	0.925	0
186	2	50AY:50RF	6	0.93	0
187	2	50AY:50RF	6	0.935	0
188	2	50AY:50RF	6	0.94	0
189	2	50AY:50RF	6	0.945	0
190	2	50AY:50RF	6	0.95	0
191	2	50AY:50RF	6	0.955	0
192	2	50AY:50RF	6	0.96	0
193	2	50AY:50RF	6	0.965	0
194	2	50AY:50RF	6	0.97	0
195	2	50AY:50RF	6	0.975	0
196	2	50AY:50RF	6	0.98	0
197	2	50AY:50RF	6	0.985	0
198	2	50AY:50RF	6	0.99	0
199	2	50AY:50RF	6	0.995	0
200	2	50AY:50RF	6	1	0
1	3	50AY:50RF	1	0.005	1
2	3	50AY:50RF	1	0.01	1
3	3	50AY:50RF	1	0.015	1
4	3	50AY:50RF	1	0.02	1
5	3	50AY:50RF	1	0.025	1
6	3	50AY:50RF	1	0.03	1
7	3	50AY:50RF	1	0.035	1
8	3	50AY:50RF	1	0.04	1
9	3	50AY:50RF	1	0.045	1
10	3	50AY:50RF	1	0.05	1
11	3	50AY:50RF	1	0.055	1
12	3	50AY:50RF	1	0.06	1
13	3	50AY:50RF	1	0.065	1
14	3	50AY:50RF	1	0.07	1
15	3	50AY:50RF	1	0.075	1
16	3	50AY:50RF	1	0.08	1
17	3	50AY:50RF	1	0.085	1
18	3	50AY:50RF	1	0.09	1
19	3	50AY:50RF	1	0.095	1
20	3	50AY:50RF	1	0.1	1
21	3	50AY:50RF	1	0.105	1
22	3	50AY:50RF	1	0.11	1
23	3	50AY:50RF	1	0.115	1
24	3	50AY:50RF	1	0.12	1
25	3	50AY:50RF	1	0.125	1
26	3	50AY:50RF	1	0.13	1
27	3	50AY:50RF	1	0.135	1
28	3	50AY:50RF	1	0.14	1
29	3	50AY:50RF	1	0.145	1
30	3	50AY:50RF	1	0.15	1
31	3	50AY:50RF	1	0.155	1
32	3	50AY:50RF	1	0.16	1
33	3	50AY:50RF	1	0.165	1
34	3	50AY:50RF	1	0.17	1
35	3	50AY:50RF	1	0.175	1
36	3	50AY:50RF	1	0.18	1
37	3	50AY:50RF	1	0.185	1
38	3	50AY:50RF	1	0.19	1
39	3	50AY:50RF	1	0.195	1
40	3	50AY:50RF	1	0.2	1
41	3	50AY:50RF	1	0.205	1
42	3	50AY:50RF	1	0.21	1
43	3	50AY:50RF	1	0.215	1
44	3	50AY:50RF	1	0.22	1
45	3	50AY:50RF	1	0.225	1
46	3	50AY:50RF	1	0.23	1
47	3	50AY:50RF	1	0.235	1
48	3	50AY:50RF	1	0.24	1
49	3	50AY:50RF	1	0.245	1
50	3	50AY:50RF	1	0.25	1
51	3	50AY:50RF	1	0.255	1
52	3	50AY:50RF	1	0.26	1
53	3	50AY:50RF	1	0.265	1
54	3	50AY:50RF	1	0.27	1
55	3	50AY:50RF	1	0.275	1
56	3	50AY:50RF	1	0.28	1
57	3	50AY:50RF	1	0.285	1
58	3	50AY:50RF	1	0.29	1
59	3	50AY:50RF	1	0.295	1
60	3	50AY:50RF	1	0.3	1
61	3	50AY:50RF	1	0.305	1
62	3	50AY:50RF	1	0.31	1
63	3	50AY:50RF	1	0.315	1
64	3	50AY:50RF	1	0.32	1
65	3	50AY:50RF	1	0.325	1
66	3	50AY:50RF	1	0.33	1
67	3	50AY:50RF	1	0.335	1
68	3	50AY:50RF	1	0.34	1
69	3	50AY:50RF	1	0.345	1
70	3	50AY:50RF	1	0.35	1
71	3	50AY:50RF	1	0.355	1
72	3	50AY:50RF	1	0.36	1
73	3	50AY:50RF	1	0.365	1
74	3	50AY:50RF	1	0.37	1
75	3	50AY:50RF	2	0.375	1
76	3	50AY:50RF	2	0.38	1
77	3	50AY:50RF	2	0.385	1
78	3	50AY:50RF	2	0.39	1
79	3	50AY:50RF	2	0.395	1
80	3	50AY:50RF	2	0.4	1
81	3	50AY:50RF	2	0.405	1
82	3	50AY:50RF	2	0.41	1
83	3	50AY:50RF	2	0.415	1
84	3	50AY:50RF	2	0.42	1
85	3	50AY:50RF	2	0.425	1
86	3	50AY:50RF	2	0.43	1
87	3	50AY:50RF	2	0.435	1
88	3	50AY:50RF	2	0.44	1
89	3	50AY:50RF	2	0.445	1
90	3	50AY:50RF	2	0.45	1
91	3	50AY:50RF	2	0.455	1
92	3	50AY:50RF	2	0.46	1
93	3	50AY:50RF	2	0.465	1
94	3	50AY:50RF	2	0.47	1
95	3	50AY:50RF	2	0.475	1
96	3	50AY:50RF	2	0.48	1
97	3	50AY:50RF	2	0.485	1
98	3	50AY:50RF	2	0.49	1
99	3	50AY:50RF	2	0.495	1
100	3	50AY:50RF	2	0.5	1
101	3	50AY:50RF	2	0.505	1
102	3	50AY:50RF	2	0.51	1
103	3	50AY:50RF	2	0.515	1
104	3	50AY:50RF	2	0.52	1
105	3	50AY:50RF	2	0.525	1
106	3	50AY:50RF	2	0.53	1
107	3	50AY:50RF	2	0.535	1
108	3	50AY:50RF	2	0.54	1
109	3	50AY:50RF	2	0.545	1
110	3	50AY:50RF	2	0.55	1
111	3	50AY:50RF	2	0.555	1
112	3	50AY:50RF	2	0.56	1
113	3	50AY:50RF	2	0.565	1
114	3	50AY:50RF	2	0.57	1
115	3	50AY:50RF	2	0.575	1
116	3	50AY:50RF	2	0.58	1
117	3	50AY:50RF	2	0.585	1
118	3	50AY:50RF	2	0.59	1
119	3	50AY:50RF	2	0.595	1
120	3	50AY:50RF	2	0.6	1
121	3	50AY:50RF	2	0.605	1
122	3	50AY:50RF	2	0.61	1
123	3	50AY:50RF	2	0.615	1
124	3	50AY:50RF	2	0.62	1
125	3	50AY:50RF	2	0.625	1
126	3	50AY:50RF	2	0.63	1
127	3	50AY:50RF	2	0.635	1
128	3	50AY:50RF	2	0.64	1
129	3	50AY:50RF	2	0.645	1
130	3	50AY:50RF	2	0.65	1
131	3	50AY:50RF	2	0.655	1
132	3	50AY:50RF	2	0.66	1
133	3	50AY:50RF	2	0.665	1
134	3	50AY:50RF	2	0.67	1
135	3	50AY:50RF	2	0.675	1
136	3	50AY:50RF	2	0.68	1
137	3	50AY:50RF	2	0.685	1
138	3	50AY:50RF	3	0.69	1
139	3	50AY:50RF	3	0.695	1
140	3	50AY:50RF	3	0.7	1
141	3	50AY:50RF	3	0.705	1
142	3	50AY:50RF	3	0.71	1
143	3	50AY:50RF	3	0.715	1
144	3	50AY:50RF	3	0.72	1
145	3	50AY:50RF	3	0.725	1
146	3	50AY:50RF	3	0.73	1
147	3	50AY:50RF	3	0.735	1
148	3	50AY:50RF	3	0.74	1
149	3	50AY:50RF	3	0.745	1
150	3	50AY:50RF	3	0.75	1
151	3	50AY:50RF	3	0.755	1
152	3	50AY:50RF	3	0.76	1
153	3	50AY:50RF	3	0.765	1
154	3	50AY:50RF	3	0.77	1
155	3	50AY:50RF	3	0.775	1
156	3	50AY:50RF	3	0.78	1
157	3	50AY:50RF	3	0.785	1
158	3	50AY:50RF	3	0.79	1
159	3	50AY:50RF	3	0.795	1
160	3	50AY:50RF	3	0.8	1
161	3	50AY:50RF	4	0.805	1
162	3	50AY:50RF	4	0.81	1
163	3	50AY:50RF	4	0.815	1
164	3	50AY:50RF	4	0.82	1
165	3	50AY:50RF	4	0.825	1
166	3	50AY:50RF	5	0.83	1
167	3	50AY:50RF	5	0.835	1
168	3	50AY:50RF	5	0.84	1
169	3	50AY:50RF	5	0.845	1
170	3	50AY:50RF	6	0.85	0
171	3	50AY:50RF	6	0.855	0
172	3	50AY:50RF	6	0.86	0
173	3	50AY:50RF	6	0.865	0
174	3	50AY:50RF	6	0.87	0
175	3	50AY:50RF	6	0.875	0
176	3	50AY:50RF	6	0.88	0
177	3	50AY:50RF	6	0.885	0
178	3	50AY:50RF	6	0.89	0
179	3	50AY:50RF	6	0.895	0
180	3	50AY:50RF	6	0.9	0
181	3	50AY:50RF	6	0.905	0
182	3	50AY:50RF	6	0.91	0
183	3	50AY:50RF	6	0.915	0
184	3	50AY:50RF	6	0.92	0
185	3	50AY:50RF	6	0.925	0
186	3	50AY:50RF	6	0.93	0
187	3	50AY:50RF	6	0.935	0
188	3	50AY:50RF	6	0.94	0
189	3	50AY:50RF	6	0.945	0
190	3	50AY:50RF	6	0.95	0
191	3	50AY:50RF	6	0.955	0
192	3	50AY:50RF	6	0.96	0
193	3	50AY:50RF	6	0.965	0
194	3	50AY:50RF	6	0.97	0
195	3	50AY:50RF	6	0.975	0
196	3	50AY:50RF	6	0.98	0
197	3	50AY:50RF	6	0.985	0
198	3	50AY:50RF	6	0.99	0
199	3	50AY:50RF	6	0.995	0
200	3	50AY:50RF	6	1	0
1	1	25AY:75RF	1	0.005	1
2	1	25AY:75RF	1	0.01	1
3	1	25AY:75RF	1	0.015	1
4	1	25AY:75RF	1	0.02	1
5	1	25AY:75RF	1	0.025	1
6	1	25AY:75RF	1	0.03	1
7	1	25AY:75RF	1	0.035	1
8	1	25AY:75RF	1	0.04	1
9	1	25AY:75RF	1	0.045	1
10	1	25AY:75RF	1	0.05	1
11	1	25AY:75RF	1	0.055	1
12	1	25AY:75RF	1	0.06	1
13	1	25AY:75RF	1	0.065	1
14	1	25AY:75RF	1	0.07	1
15	1	25AY:75RF	1	0.075	1
16	1	25AY:75RF	1	0.08	1
17	1	25AY:75RF	1	0.085	1
18	1	25AY:75RF	1	0.09	1
19	1	25AY:75RF	1	0.095	1
20	1	25AY:75RF	1	0.1	1
21	1	25AY:75RF	1	0.105	1
22	1	25AY:75RF	1	0.11	1
23	1	25AY:75RF	1	0.115	1
24	1	25AY:75RF	1	0.12	1
25	1	25AY:75RF	1	0.125	1
26	1	25AY:75RF	1	0.13	1
27	1	25AY:75RF	1	0.135	1
28	1	25AY:75RF	1	0.14	1
29	1	25AY:75RF	1	0.145	1
30	1	25AY:75RF	1	0.15	1
31	1	25AY:75RF	1	0.155	1
32	1	25AY:75RF	1	0.16	1
33	1	25AY:75RF	1	0.165	1
34	1	25AY:75RF	1	0.17	1
35	1	25AY:75RF	1	0.175	1
36	1	25AY:75RF	1	0.18	1
37	1	25AY:75RF	1	0.185	1
38	1	25AY:75RF	1	0.19	1
39	1	25AY:75RF	1	0.195	1
40	1	25AY:75RF	1	0.2	1
41	1	25AY:75RF	1	0.205	1
42	1	25AY:75RF	1	0.21	1
43	1	25AY:75RF	1	0.215	1
44	1	25AY:75RF	1	0.22	1
45	1	25AY:75RF	1	0.225	1
46	1	25AY:75RF	1	0.23	1
47	1	25AY:75RF	1	0.235	1
48	1	25AY:75RF	1	0.24	1
49	1	25AY:75RF	1	0.245	1
50	1	25AY:75RF	1	0.25	1
51	1	25AY:75RF	1	0.255	1
52	1	25AY:75RF	1	0.26	1
53	1	25AY:75RF	1	0.265	1
54	1	25AY:75RF	1	0.27	1
55	1	25AY:75RF	1	0.275	1
56	1	25AY:75RF	1	0.28	1
57	1	25AY:75RF	1	0.285	1
58	1	25AY:75RF	1	0.29	1
59	1	25AY:75RF	1	0.295	1
60	1	25AY:75RF	1	0.3	1
61	1	25AY:75RF	1	0.305	1
62	1	25AY:75RF	1	0.31	1
63	1	25AY:75RF	1	0.315	1
64	1	25AY:75RF	1	0.32	1
65	1	25AY:75RF	1	0.325	1
66	1	25AY:75RF	1	0.33	1
67	1	25AY:75RF	1	0.335	1
68	1	25AY:75RF	1	0.34	1
69	1	25AY:75RF	1	0.345	1
70	1	25AY:75RF	1	0.35	1
71	1	25AY:75RF	1	0.355	1
72	1	25AY:75RF	1	0.36	1
73	1	25AY:75RF	2	0.365	1
74	1	25AY:75RF	2	0.37	1
75	1	25AY:75RF	2	0.375	1
76	1	25AY:75RF	2	0.38	1
77	1	25AY:75RF	2	0.385	1
78	1	25AY:75RF	2	0.39	1
79	1	25AY:75RF	2	0.395	1
80	1	25AY:75RF	2	0.4	1
81	1	25AY:75RF	2	0.405	1
82	1	25AY:75RF	2	0.41	1
83	1	25AY:75RF	2	0.415	1
84	1	25AY:75RF	2	0.42	1
85	1	25AY:75RF	2	0.425	1
86	1	25AY:75RF	2	0.43	1
87	1	25AY:75RF	2	0.435	1
88	1	25AY:75RF	2	0.44	1
89	1	25AY:75RF	2	0.445	1
90	1	25AY:75RF	2	0.45	1
91	1	25AY:75RF	2	0.455	1
92	1	25AY:75RF	2	0.46	1
93	1	25AY:75RF	2	0.465	1
94	1	25AY:75RF	2	0.47	1
95	1	25AY:75RF	2	0.475	1
96	1	25AY:75RF	2	0.48	1
97	1	25AY:75RF	2	0.485	1
98	1	25AY:75RF	2	0.49	1
99	1	25AY:75RF	2	0.495	1
100	1	25AY:75RF	2	0.5	1
101	1	25AY:75RF	2	0.505	1
102	1	25AY:75RF	2	0.51	1
103	1	25AY:75RF	2	0.515	1
104	1	25AY:75RF	2	0.52	1
105	1	25AY:75RF	2	0.525	1
106	1	25AY:75RF	2	0.53	1
107	1	25AY:75RF	2	0.535	1
108	1	25AY:75RF	2	0.54	1
109	1	25AY:75RF	2	0.545	1
110	1	25AY:75RF	2	0.55	1
111	1	25AY:75RF	2	0.555	1
112	1	25AY:75RF	2	0.56	1
113	1	25AY:75RF	2	0.565	1
114	1	25AY:75RF	2	0.57	1
115	1	25AY:75RF	2	0.575	1
116	1	25AY:75RF	2	0.58	1
117	1	25AY:75RF	2	0.585	1
118	1	25AY:75RF	2	0.59	1
119	1	25AY:75RF	2	0.595	1
120	1	25AY:75RF	2	0.6	1
121	1	25AY:75RF	2	0.605	1
122	1	25AY:75RF	2	0.61	1
123	1	25AY:75RF	2	0.615	1
124	1	25AY:75RF	2	0.62	1
125	1	25AY:75RF	2	0.625	1
126	1	25AY:75RF	2	0.63	1
127	1	25AY:75RF	2	0.635	1
128	1	25AY:75RF	2	0.64	1
129	1	25AY:75RF	2	0.645	1
130	1	25AY:75RF	2	0.65	1
131	1	25AY:75RF	2	0.655	1
132	1	25AY:75RF	2	0.66	1
133	1	25AY:75RF	2	0.665	1
134	1	25AY:75RF	2	0.67	1
135	1	25AY:75RF	2	0.675	1
136	1	25AY:75RF	2	0.68	1
137	1	25AY:75RF	2	0.685	1
138	1	25AY:75RF	2	0.69	1
139	1	25AY:75RF	2	0.695	1
140	1	25AY:75RF	2	0.7	1
141	1	25AY:75RF	2	0.705	1
142	1	25AY:75RF	3	0.71	1
143	1	25AY:75RF	3	0.715	1
144	1	25AY:75RF	3	0.72	1
145	1	25AY:75RF	3	0.725	1
146	1	25AY:75RF	3	0.73	1
147	1	25AY:75RF	3	0.735	1
148	1	25AY:75RF	3	0.74	1
149	1	25AY:75RF	3	0.745	1
150	1	25AY:75RF	3	0.75	1
151	1	25AY:75RF	3	0.755	1
152	1	25AY:75RF	3	0.76	1
153	1	25AY:75RF	3	0.765	1
154	1	25AY:75RF	3	0.77	1
155	1	25AY:75RF	4	0.775	1
156	1	25AY:75RF	4	0.78	1
157	1	25AY:75RF	4	0.785	1
158	1	25AY:75RF	4	0.79	1
159	1	25AY:75RF	4	0.795	1
160	1	25AY:75RF	4	0.8	1
161	1	25AY:75RF	4	0.805	1
162	1	25AY:75RF	4	0.81	1
163	1	25AY:75RF	5	0.815	1
164	1	25AY:75RF	6	0.82	0
165	1	25AY:75RF	6	0.825	0
166	1	25AY:75RF	6	0.83	0
167	1	25AY:75RF	6	0.835	0
168	1	25AY:75RF	6	0.84	0
169	1	25AY:75RF	6	0.845	0
170	1	25AY:75RF	6	0.85	0
171	1	25AY:75RF	6	0.855	0
172	1	25AY:75RF	6	0.86	0
173	1	25AY:75RF	6	0.865	0
174	1	25AY:75RF	6	0.87	0
175	1	25AY:75RF	6	0.875	0
176	1	25AY:75RF	6	0.88	0
177	1	25AY:75RF	6	0.885	0
178	1	25AY:75RF	6	0.89	0
179	1	25AY:75RF	6	0.895	0
180	1	25AY:75RF	6	0.9	0
181	1	25AY:75RF	6	0.905	0
182	1	25AY:75RF	6	0.91	0
183	1	25AY:75RF	6	0.915	0
184	1	25AY:75RF	6	0.92	0
185	1	25AY:75RF	6	0.925	0
186	1	25AY:75RF	6	0.93	0
187	1	25AY:75RF	6	0.935	0
188	1	25AY:75RF	6	0.94	0
189	1	25AY:75RF	6	0.945	0
190	1	25AY:75RF	6	0.95	0
191	1	25AY:75RF	6	0.955	0
192	1	25AY:75RF	6	0.96	0
193	1	25AY:75RF	6	0.965	0
194	1	25AY:75RF	6	0.97	0
195	1	25AY:75RF	6	0.975	0
196	1	25AY:75RF	6	0.98	0
197	1	25AY:75RF	6	0.985	0
198	1	25AY:75RF	6	0.99	0
199	1	25AY:75RF	6	0.995	0
200	1	25AY:75RF	6	1	0
1	2	25AY:75RF	1	0.005	1
2	2	25AY:75RF	1	0.01	1
3	2	25AY:75RF	1	0.015	1
4	2	25AY:75RF	1	0.02	1
5	2	25AY:75RF	1	0.025	1
6	2	25AY:75RF	1	0.03	1
7	2	25AY:75RF	1	0.035	1
8	2	25AY:75RF	1	0.04	1
9	2	25AY:75RF	1	0.045	1
10	2	25AY:75RF	1	0.05	1
11	2	25AY:75RF	1	0.055	1
12	2	25AY:75RF	1	0.06	1
13	2	25AY:75RF	1	0.065	1
14	2	25AY:75RF	1	0.07	1
15	2	25AY:75RF	1	0.075	1
16	2	25AY:75RF	1	0.08	1
17	2	25AY:75RF	1	0.085	1
18	2	25AY:75RF	1	0.09	1
19	2	25AY:75RF	1	0.095	1
20	2	25AY:75RF	1	0.1	1
21	2	25AY:75RF	1	0.105	1
22	2	25AY:75RF	1	0.11	1
23	2	25AY:75RF	1	0.115	1
24	2	25AY:75RF	1	0.12	1
25	2	25AY:75RF	1	0.125	1
26	2	25AY:75RF	1	0.13	1
27	2	25AY:75RF	1	0.135	1
28	2	25AY:75RF	1	0.14	1
29	2	25AY:75RF	1	0.145	1
30	2	25AY:75RF	1	0.15	1
31	2	25AY:75RF	1	0.155	1
32	2	25AY:75RF	1	0.16	1
33	2	25AY:75RF	1	0.165	1
34	2	25AY:75RF	1	0.17	1
35	2	25AY:75RF	1	0.175	1
36	2	25AY:75RF	1	0.18	1
37	2	25AY:75RF	1	0.185	1
38	2	25AY:75RF	1	0.19	1
39	2	25AY:75RF	1	0.195	1
40	2	25AY:75RF	1	0.2	1
41	2	25AY:75RF	1	0.205	1
42	2	25AY:75RF	1	0.21	1
43	2	25AY:75RF	1	0.215	1
44	2	25AY:75RF	1	0.22	1
45	2	25AY:75RF	1	0.225	1
46	2	25AY:75RF	1	0.23	1
47	2	25AY:75RF	1	0.235	1
48	2	25AY:75RF	1	0.24	1
49	2	25AY:75RF	1	0.245	1
50	2	25AY:75RF	1	0.25	1
51	2	25AY:75RF	1	0.255	1
52	2	25AY:75RF	1	0.26	1
53	2	25AY:75RF	1	0.265	1
54	2	25AY:75RF	1	0.27	1
55	2	25AY:75RF	1	0.275	1
56	2	25AY:75RF	1	0.28	1
57	2	25AY:75RF	1	0.285	1
58	2	25AY:75RF	1	0.29	1
59	2	25AY:75RF	2	0.295	1
60	2	25AY:75RF	2	0.3	1
61	2	25AY:75RF	2	0.305	1
62	2	25AY:75RF	2	0.31	1
63	2	25AY:75RF	2	0.315	1
64	2	25AY:75RF	2	0.32	1
65	2	25AY:75RF	2	0.325	1
66	2	25AY:75RF	2	0.33	1
67	2	25AY:75RF	2	0.335	1
68	2	25AY:75RF	2	0.34	1
69	2	25AY:75RF	2	0.345	1
70	2	25AY:75RF	2	0.35	1
71	2	25AY:75RF	2	0.355	1
72	2	25AY:75RF	2	0.36	1
73	2	25AY:75RF	2	0.365	1
74	2	25AY:75RF	2	0.37	1
75	2	25AY:75RF	2	0.375	1
76	2	25AY:75RF	2	0.38	1
77	2	25AY:75RF	2	0.385	1
78	2	25AY:75RF	2	0.39	1
79	2	25AY:75RF	2	0.395	1
80	2	25AY:75RF	2	0.4	1
81	2	25AY:75RF	2	0.405	1
82	2	25AY:75RF	2	0.41	1
83	2	25AY:75RF	2	0.415	1
84	2	25AY:75RF	2	0.42	1
85	2	25AY:75RF	2	0.425	1
86	2	25AY:75RF	2	0.43	1
87	2	25AY:75RF	2	0.435	1
88	2	25AY:75RF	2	0.44	1
89	2	25AY:75RF	2	0.445	1
90	2	25AY:75RF	2	0.45	1
91	2	25AY:75RF	2	0.455	1
92	2	25AY:75RF	2	0.46	1
93	2	25AY:75RF	2	0.465	1
94	2	25AY:75RF	2	0.47	1
95	2	25AY:75RF	2	0.475	1
96	2	25AY:75RF	2	0.48	1
97	2	25AY:75RF	2	0.485	1
98	2	25AY:75RF	2	0.49	1
99	2	25AY:75RF	2	0.495	1
100	2	25AY:75RF	2	0.5	1
101	2	25AY:75RF	2	0.505	1
102	2	25AY:75RF	2	0.51	1
103	2	25AY:75RF	2	0.515	1
104	2	25AY:75RF	2	0.52	1
105	2	25AY:75RF	2	0.525	1
106	2	25AY:75RF	2	0.53	1
107	2	25AY:75RF	2	0.535	1
108	2	25AY:75RF	2	0.54	1
109	2	25AY:75RF	2	0.545	1
110	2	25AY:75RF	2	0.55	1
111	2	25AY:75RF	2	0.555	1
112	2	25AY:75RF	2	0.56	1
113	2	25AY:75RF	2	0.565	1
114	2	25AY:75RF	2	0.57	1
115	2	25AY:75RF	2	0.575	1
116	2	25AY:75RF	2	0.58	1
117	2	25AY:75RF	2	0.585	1
118	2	25AY:75RF	2	0.59	1
119	2	25AY:75RF	2	0.595	1
120	2	25AY:75RF	2	0.6	1
121	2	25AY:75RF	2	0.605	1
122	2	25AY:75RF	2	0.61	1
123	2	25AY:75RF	2	0.615	1
124	2	25AY:75RF	2	0.62	1
125	2	25AY:75RF	2	0.625	1
126	2	25AY:75RF	2	0.63	1
127	2	25AY:75RF	2	0.635	1
128	2	25AY:75RF	2	0.64	1
129	2	25AY:75RF	2	0.645	1
130	2	25AY:75RF	2	0.65	1
131	2	25AY:75RF	2	0.655	1
132	2	25AY:75RF	2	0.66	1
133	2	25AY:75RF	2	0.665	1
134	2	25AY:75RF	2	0.67	1
135	2	25AY:75RF	2	0.675	1
136	2	25AY:75RF	2	0.68	1
137	2	25AY:75RF	2	0.685	1
138	2	25AY:75RF	2	0.69	1
139	2	25AY:75RF	2	0.695	1
140	2	25AY:75RF	2	0.7	1
141	2	25AY:75RF	3	0.705	1
142	2	25AY:75RF	3	0.71	1
143	2	25AY:75RF	3	0.715	1
144	2	25AY:75RF	3	0.72	1
145	2	25AY:75RF	3	0.725	1
146	2	25AY:75RF	3	0.73	1
147	2	25AY:75RF	3	0.735	1
148	2	25AY:75RF	3	0.74	1
149	2	25AY:75RF	3	0.745	1
150	2	25AY:75RF	3	0.75	1
151	2	25AY:75RF	3	0.755	1
152	2	25AY:75RF	3	0.76	1
153	2	25AY:75RF	3	0.765	1
154	2	25AY:75RF	3	0.77	1
155	2	25AY:75RF	3	0.775	1
156	2	25AY:75RF	3	0.78	1
157	2	25AY:75RF	3	0.785	1
158	2	25AY:75RF	4	0.79	1
159	2	25AY:75RF	4	0.795	1
160	2	25AY:75RF	5	0.8	1
161	2	25AY:75RF	6	0.805	0
162	2	25AY:75RF	6	0.81	0
163	2	25AY:75RF	6	0.815	0
164	2	25AY:75RF	6	0.82	0
165	2	25AY:75RF	6	0.825	0
166	2	25AY:75RF	6	0.83	0
167	2	25AY:75RF	6	0.835	0
168	2	25AY:75RF	6	0.84	0
169	2	25AY:75RF	6	0.845	0
170	2	25AY:75RF	6	0.85	0
171	2	25AY:75RF	6	0.855	0
172	2	25AY:75RF	6	0.86	0
173	2	25AY:75RF	6	0.865	0
174	2	25AY:75RF	6	0.87	0
175	2	25AY:75RF	6	0.875	0
176	2	25AY:75RF	6	0.88	0
177	2	25AY:75RF	6	0.885	0
178	2	25AY:75RF	6	0.89	0
179	2	25AY:75RF	6	0.895	0
180	2	25AY:75RF	6	0.9	0
181	2	25AY:75RF	6	0.905	0
182	2	25AY:75RF	6	0.91	0
183	2	25AY:75RF	6	0.915	0
184	2	25AY:75RF	6	0.92	0
185	2	25AY:75RF	6	0.925	0
186	2	25AY:75RF	6	0.93	0
187	2	25AY:75RF	6	0.935	0
188	2	25AY:75RF	6	0.94	0
189	2	25AY:75RF	6	0.945	0
190	2	25AY:75RF	6	0.95	0
191	2	25AY:75RF	6	0.955	0
192	2	25AY:75RF	6	0.96	0
193	2	25AY:75RF	6	0.965	0
194	2	25AY:75RF	6	0.97	0
195	2	25AY:75RF	6	0.975	0
196	2	25AY:75RF	6	0.98	0
197	2	25AY:75RF	6	0.985	0
198	2	25AY:75RF	6	0.99	0
199	2	25AY:75RF	6	0.995	0
200	2	25AY:75RF	6	1	0
1	3	25AY:75RF	1	0.005	1
2	3	25AY:75RF	1	0.01	1
3	3	25AY:75RF	1	0.015	1
4	3	25AY:75RF	1	0.02	1
5	3	25AY:75RF	1	0.025	1
6	3	25AY:75RF	1	0.03	1
7	3	25AY:75RF	1	0.035	1
8	3	25AY:75RF	1	0.04	1
9	3	25AY:75RF	1	0.045	1
10	3	25AY:75RF	1	0.05	1
11	3	25AY:75RF	1	0.055	1
12	3	25AY:75RF	1	0.06	1
13	3	25AY:75RF	1	0.065	1
14	3	25AY:75RF	1	0.07	1
15	3	25AY:75RF	1	0.075	1
16	3	25AY:75RF	1	0.08	1
17	3	25AY:75RF	1	0.085	1
18	3	25AY:75RF	1	0.09	1
19	3	25AY:75RF	1	0.095	1
20	3	25AY:75RF	1	0.1	1
21	3	25AY:75RF	1	0.105	1
22	3	25AY:75RF	1	0.11	1
23	3	25AY:75RF	1	0.115	1
24	3	25AY:75RF	1	0.12	1
25	3	25AY:75RF	1	0.125	1
26	3	25AY:75RF	1	0.13	1
27	3	25AY:75RF	1	0.135	1
28	3	25AY:75RF	1	0.14	1
29	3	25AY:75RF	1	0.145	1
30	3	25AY:75RF	1	0.15	1
31	3	25AY:75RF	1	0.155	1
32	3	25AY:75RF	1	0.16	1
33	3	25AY:75RF	1	0.165	1
34	3	25AY:75RF	1	0.17	1
35	3	25AY:75RF	1	0.175	1
36	3	25AY:75RF	1	0.18	1
37	3	25AY:75RF	1	0.185	1
38	3	25AY:75RF	1	0.19	1
39	3	25AY:75RF	1	0.195	1
40	3	25AY:75RF	1	0.2	1
41	3	25AY:75RF	1	0.205	1
42	3	25AY:75RF	1	0.21	1
43	3	25AY:75RF	1	0.215	1
44	3	25AY:75RF	1	0.22	1
45	3	25AY:75RF	1	0.225	1
46	3	25AY:75RF	1	0.23	1
47	3	25AY:75RF	1	0.235	1
48	3	25AY:75RF	1	0.24	1
49	3	25AY:75RF	1	0.245	1
50	3	25AY:75RF	1	0.25	1
51	3	25AY:75RF	1	0.255	1
52	3	25AY:75RF	1	0.26	1
53	3	25AY:75RF	1	0.265	1
54	3	25AY:75RF	1	0.27	1
55	3	25AY:75RF	1	0.275	1
56	3	25AY:75RF	1	0.28	1
57	3	25AY:75RF	1	0.285	1
58	3	25AY:75RF	1	0.29	1
59	3	25AY:75RF	1	0.295	1
60	3	25AY:75RF	1	0.3	1
61	3	25AY:75RF	1	0.305	1
62	3	25AY:75RF	1	0.31	1
63	3	25AY:75RF	1	0.315	1
64	3	25AY:75RF	1	0.32	1
65	3	25AY:75RF	1	0.325	1
66	3	25AY:75RF	1	0.33	1
67	3	25AY:75RF	1	0.335	1
68	3	25AY:75RF	1	0.34	1
69	3	25AY:75RF	1	0.345	1
70	3	25AY:75RF	1	0.35	1
71	3	25AY:75RF	1	0.355	1
72	3	25AY:75RF	1	0.36	1
73	3	25AY:75RF	1	0.365	1
74	3	25AY:75RF	1	0.37	1
75	3	25AY:75RF	1	0.375	1
76	3	25AY:75RF	1	0.38	1
77	3	25AY:75RF	2	0.385	1
78	3	25AY:75RF	2	0.39	1
79	3	25AY:75RF	2	0.395	1
80	3	25AY:75RF	2	0.4	1
81	3	25AY:75RF	2	0.405	1
82	3	25AY:75RF	2	0.41	1
83	3	25AY:75RF	2	0.415	1
84	3	25AY:75RF	2	0.42	1
85	3	25AY:75RF	2	0.425	1
86	3	25AY:75RF	2	0.43	1
87	3	25AY:75RF	2	0.435	1
88	3	25AY:75RF	2	0.44	1
89	3	25AY:75RF	2	0.445	1
90	3	25AY:75RF	2	0.45	1
91	3	25AY:75RF	2	0.455	1
92	3	25AY:75RF	2	0.46	1
93	3	25AY:75RF	2	0.465	1
94	3	25AY:75RF	2	0.47	1
95	3	25AY:75RF	2	0.475	1
96	3	25AY:75RF	2	0.48	1
97	3	25AY:75RF	2	0.485	1
98	3	25AY:75RF	2	0.49	1
99	3	25AY:75RF	2	0.495	1
100	3	25AY:75RF	2	0.5	1
101	3	25AY:75RF	2	0.505	1
102	3	25AY:75RF	2	0.51	1
103	3	25AY:75RF	2	0.515	1
104	3	25AY:75RF	2	0.52	1
105	3	25AY:75RF	2	0.525	1
106	3	25AY:75RF	2	0.53	1
107	3	25AY:75RF	2	0.535	1
108	3	25AY:75RF	2	0.54	1
109	3	25AY:75RF	2	0.545	1
110	3	25AY:75RF	2	0.55	1
111	3	25AY:75RF	2	0.555	1
112	3	25AY:75RF	2	0.56	1
113	3	25AY:75RF	2	0.565	1
114	3	25AY:75RF	2	0.57	1
115	3	25AY:75RF	2	0.575	1
116	3	25AY:75RF	2	0.58	1
117	3	25AY:75RF	2	0.585	1
118	3	25AY:75RF	2	0.59	1
119	3	25AY:75RF	2	0.595	1
120	3	25AY:75RF	2	0.6	1
121	3	25AY:75RF	2	0.605	1
122	3	25AY:75RF	2	0.61	1
123	3	25AY:75RF	2	0.615	1
124	3	25AY:75RF	2	0.62	1
125	3	25AY:75RF	2	0.625	1
126	3	25AY:75RF	2	0.63	1
127	3	25AY:75RF	2	0.635	1
128	3	25AY:75RF	2	0.64	1
129	3	25AY:75RF	2	0.645	1
130	3	25AY:75RF	2	0.65	1
131	3	25AY:75RF	2	0.655	1
132	3	25AY:75RF	2	0.66	1
133	3	25AY:75RF	2	0.665	1
134	3	25AY:75RF	2	0.67	1
135	3	25AY:75RF	2	0.675	1
136	3	25AY:75RF	2	0.68	1
137	3	25AY:75RF	2	0.685	1
138	3	25AY:75RF	2	0.69	1
139	3	25AY:75RF	2	0.695	1
140	3	25AY:75RF	2	0.7	1
141	3	25AY:75RF	2	0.705	1
142	3	25AY:75RF	2	0.71	1
143	3	25AY:75RF	2	0.715	1
144	3	25AY:75RF	2	0.72	1
145	3	25AY:75RF	3	0.725	1
146	3	25AY:75RF	3	0.73	1
147	3	25AY:75RF	3	0.735	1
148	3	25AY:75RF	3	0.74	1
149	3	25AY:75RF	3	0.745	1
150	3	25AY:75RF	3	0.75	1
151	3	25AY:75RF	3	0.755	1
152	3	25AY:75RF	3	0.76	1
153	3	25AY:75RF	3	0.765	1
154	3	25AY:75RF	3	0.77	1
155	3	25AY:75RF	3	0.775	1
156	3	25AY:75RF	3	0.78	1
157	3	25AY:75RF	3	0.785	1
158	3	25AY:75RF	3	0.79	1
159	3	25AY:75RF	3	0.795	1
160	3	25AY:75RF	3	0.8	1
161	3	25AY:75RF	4	0.805	1
162	3	25AY:75RF	4	0.81	1
163	3	25AY:75RF	4	0.815	1
164	3	25AY:75RF	4	0.82	1
165	3	25AY:75RF	4	0.825	1
166	3	25AY:75RF	5	0.83	1
167	3	25AY:75RF	5	0.835	1
168	3	25AY:75RF	5	0.84	1
169	3	25AY:75RF	5	0.845	1
170	3	25AY:75RF	6	0.85	0
171	3	25AY:75RF	6	0.855	0
172	3	25AY:75RF	6	0.86	0
173	3	25AY:75RF	6	0.865	0
174	3	25AY:75RF	6	0.87	0
175	3	25AY:75RF	6	0.875	0
176	3	25AY:75RF	6	0.88	0
177	3	25AY:75RF	6	0.885	0
178	3	25AY:75RF	6	0.89	0
179	3	25AY:75RF	6	0.895	0
180	3	25AY:75RF	6	0.9	0
181	3	25AY:75RF	6	0.905	0
182	3	25AY:75RF	6	0.91	0
183	3	25AY:75RF	6	0.915	0
184	3	25AY:75RF	6	0.92	0
185	3	25AY:75RF	6	0.925	0
186	3	25AY:75RF	6	0.93	0
187	3	25AY:75RF	6	0.935	0
188	3	25AY:75RF	6	0.94	0
189	3	25AY:75RF	6	0.945	0
190	3	25AY:75RF	6	0.95	0
191	3	25AY:75RF	6	0.955	0
192	3	25AY:75RF	6	0.96	0
193	3	25AY:75RF	6	0.965	0
194	3	25AY:75RF	6	0.97	0
195	3	25AY:75RF	6	0.975	0
196	3	25AY:75RF	6	0.98	0
197	3	25AY:75RF	6	0.985	0
198	3	25AY:75RF	6	0.99	0
199	3	25AY:75RF	6	0.995	0
200	3	25AY:75RF	6	1	0
1	1	0AY:100RF	2	0.005	1
2	1	0AY:100RF	2	0.01	1
3	1	0AY:100RF	2	0.015	1
4	1	0AY:100RF	2	0.02	1
5	1	0AY:100RF	2	0.025	1
6	1	0AY:100RF	2	0.03	1
7	1	0AY:100RF	2	0.035	1
8	1	0AY:100RF	2	0.04	1
9	1	0AY:100RF	2	0.045	1
10	1	0AY:100RF	2	0.05	1
11	1	0AY:100RF	2	0.055	1
12	1	0AY:100RF	3	0.06	1
13	1	0AY:100RF	3	0.065	1
14	1	0AY:100RF	3	0.07	1
15	1	0AY:100RF	3	0.075	1
16	1	0AY:100RF	3	0.08	1
17	1	0AY:100RF	3	0.085	1
18	1	0AY:100RF	3	0.09	1
19	1	0AY:100RF	3	0.095	1
20	1	0AY:100RF	3	0.1	1
21	1	0AY:100RF	3	0.105	1
22	1	0AY:100RF	3	0.11	1
23	1	0AY:100RF	3	0.115	1
24	1	0AY:100RF	3	0.12	1
25	1	0AY:100RF	3	0.125	1
26	1	0AY:100RF	3	0.13	1
27	1	0AY:100RF	3	0.135	1
28	1	0AY:100RF	3	0.14	1
29	1	0AY:100RF	3	0.145	1
30	1	0AY:100RF	3	0.15	1
31	1	0AY:100RF	3	0.155	1
32	1	0AY:100RF	3	0.16	1
33	1	0AY:100RF	3	0.165	1
34	1	0AY:100RF	3	0.17	1
35	1	0AY:100RF	3	0.175	1
36	1	0AY:100RF	3	0.18	1
37	1	0AY:100RF	3	0.185	1
38	1	0AY:100RF	3	0.19	1
39	1	0AY:100RF	3	0.195	1
40	1	0AY:100RF	3	0.2	1
41	1	0AY:100RF	3	0.205	1
42	1	0AY:100RF	3	0.21	1
43	1	0AY:100RF	3	0.215	1
44	1	0AY:100RF	3	0.22	1
45	1	0AY:100RF	3	0.225	1
46	1	0AY:100RF	3	0.23	1
47	1	0AY:100RF	3	0.235	1
48	1	0AY:100RF	3	0.24	1
49	1	0AY:100RF	3	0.245	1
50	1	0AY:100RF	3	0.25	1
51	1	0AY:100RF	3	0.255	1
52	1	0AY:100RF	3	0.26	1
53	1	0AY:100RF	3	0.265	1
54	1	0AY:100RF	3	0.27	1
55	1	0AY:100RF	3	0.275	1
56	1	0AY:100RF	3	0.28	1
57	1	0AY:100RF	3	0.285	1
58	1	0AY:100RF	3	0.29	1
59	1	0AY:100RF	3	0.295	1
60	1	0AY:100RF	3	0.3	1
61	1	0AY:100RF	3	0.305	1
62	1	0AY:100RF	3	0.31	1
63	1	0AY:100RF	3	0.315	1
64	1	0AY:100RF	3	0.32	1
65	1	0AY:100RF	3	0.325	1
66	1	0AY:100RF	3	0.33	1
67	1	0AY:100RF	3	0.335	1
68	1	0AY:100RF	4	0.34	1
69	1	0AY:100RF	4	0.345	1
70	1	0AY:100RF	4	0.35	1
71	1	0AY:100RF	4	0.355	1
72	1	0AY:100RF	4	0.36	1
73	1	0AY:100RF	4	0.365	1
74	1	0AY:100RF	4	0.37	1
75	1	0AY:100RF	4	0.375	1
76	1	0AY:100RF	4	0.38	1
77	1	0AY:100RF	4	0.385	1
78	1	0AY:100RF	4	0.39	1
79	1	0AY:100RF	4	0.395	1
80	1	0AY:100RF	4	0.4	1
81	1	0AY:100RF	4	0.405	1
82	1	0AY:100RF	4	0.41	1
83	1	0AY:100RF	4	0.415	1
84	1	0AY:100RF	4	0.42	1
85	1	0AY:100RF	4	0.425	1
86	1	0AY:100RF	4	0.43	1
87	1	0AY:100RF	4	0.435	1
88	1	0AY:100RF	4	0.44	1
89	1	0AY:100RF	4	0.445	1
90	1	0AY:100RF	4	0.45	1
91	1	0AY:100RF	4	0.455	1
92	1	0AY:100RF	4	0.46	1
93	1	0AY:100RF	4	0.465	1
94	1	0AY:100RF	4	0.47	1
95	1	0AY:100RF	4	0.475	1
96	1	0AY:100RF	4	0.48	1
97	1	0AY:100RF	4	0.485	1
98	1	0AY:100RF	4	0.49	1
99	1	0AY:100RF	4	0.495	1
100	1	0AY:100RF	4	0.5	1
101	1	0AY:100RF	4	0.505	1
102	1	0AY:100RF	4	0.51	1
103	1	0AY:100RF	4	0.515	1
104	1	0AY:100RF	4	0.52	1
105	1	0AY:100RF	4	0.525	1
106	1	0AY:100RF	4	0.53	1
107	1	0AY:100RF	4	0.535	1
108	1	0AY:100RF	4	0.54	1
109	1	0AY:100RF	4	0.545	1
110	1	0AY:100RF	4	0.55	1
111	1	0AY:100RF	4	0.555	1
112	1	0AY:100RF	4	0.56	1
113	1	0AY:100RF	4	0.565	1
114	1	0AY:100RF	4	0.57	1
115	1	0AY:100RF	4	0.575	1
116	1	0AY:100RF	4	0.58	1
117	1	0AY:100RF	4	0.585	1
118	1	0AY:100RF	4	0.59	1
119	1	0AY:100RF	4	0.595	1
120	1	0AY:100RF	4	0.6	1
121	1	0AY:100RF	4	0.605	1
122	1	0AY:100RF	4	0.61	1
123	1	0AY:100RF	4	0.615	1
124	1	0AY:100RF	4	0.62	1
125	1	0AY:100RF	4	0.625	1
126	1	0AY:100RF	4	0.63	1
127	1	0AY:100RF	4	0.635	1
128	1	0AY:100RF	4	0.64	1
129	1	0AY:100RF	5	0.645	1
130	1	0AY:100RF	5	0.65	1
131	1	0AY:100RF	5	0.655	1
132	1	0AY:100RF	5	0.66	1
133	1	0AY:100RF	5	0.665	1
134	1	0AY:100RF	5	0.67	1
135	1	0AY:100RF	5	0.675	1
136	1	0AY:100RF	5	0.68	1
137	1	0AY:100RF	5	0.685	1
138	1	0AY:100RF	5	0.69	1
139	1	0AY:100RF	5	0.695	1
140	1	0AY:100RF	5	0.7	1
141	1	0AY:100RF	5	0.705	1
142	1	0AY:100RF	5	0.71	1
143	1	0AY:100RF	6	0.715	1
144	1	0AY:100RF	6	0.72	1
145	1	0AY:100RF	6	0.725	1
146	1	0AY:100RF	6	0.73	1
147	1	0AY:100RF	6	0.735	1
148	1	0AY:100RF	6	0.74	0
149	1	0AY:100RF	6	0.745	0
150	1	0AY:100RF	6	0.75	0
151	1	0AY:100RF	6	0.755	0
152	1	0AY:100RF	6	0.76	0
153	1	0AY:100RF	6	0.765	0
154	1	0AY:100RF	6	0.77	0
155	1	0AY:100RF	6	0.775	0
156	1	0AY:100RF	6	0.78	0
157	1	0AY:100RF	6	0.785	0
158	1	0AY:100RF	6	0.79	0
159	1	0AY:100RF	6	0.795	0
160	1	0AY:100RF	6	0.8	0
161	1	0AY:100RF	6	0.805	0
162	1	0AY:100RF	6	0.81	0
163	1	0AY:100RF	6	0.815	0
164	1	0AY:100RF	6	0.82	0
165	1	0AY:100RF	6	0.825	0
166	1	0AY:100RF	6	0.83	0
167	1	0AY:100RF	6	0.835	0
168	1	0AY:100RF	6	0.84	0
169	1	0AY:100RF	6	0.845	0
170	1	0AY:100RF	6	0.85	0
171	1	0AY:100RF	6	0.855	0
172	1	0AY:100RF	6	0.86	0
173	1	0AY:100RF	6	0.865	0
174	1	0AY:100RF	6	0.87	0
175	1	0AY:100RF	6	0.875	0
176	1	0AY:100RF	6	0.88	0
177	1	0AY:100RF	6	0.885	0
178	1	0AY:100RF	6	0.89	0
179	1	0AY:100RF	6	0.895	0
180	1	0AY:100RF	6	0.9	0
181	1	0AY:100RF	6	0.905	0
182	1	0AY:100RF	6	0.91	0
183	1	0AY:100RF	6	0.915	0
184	1	0AY:100RF	6	0.92	0
185	1	0AY:100RF	6	0.925	0
186	1	0AY:100RF	6	0.93	0
187	1	0AY:100RF	6	0.935	0
188	1	0AY:100RF	6	0.94	0
189	1	0AY:100RF	6	0.945	0
190	1	0AY:100RF	6	0.95	0
191	1	0AY:100RF	6	0.955	0
192	1	0AY:100RF	6	0.96	0
193	1	0AY:100RF	6	0.965	0
194	1	0AY:100RF	6	0.97	0
195	1	0AY:100RF	6	0.975	0
196	1	0AY:100RF	6	0.98	0
197	1	0AY:100RF	6	0.985	0
198	1	0AY:100RF	6	0.99	0
199	1	0AY:100RF	6	0.995	0
[truncated: 1,001 more rows]
