# Supplementary material for: Impacts of Dietary Nutritional Composition on Larval Development and Adult Body Composition in the Yellow Fever Mosquito (Aedes aegypti)
Source: Insects. 2020 Aug 15;11(8):535. doi: 10.3390/insects11080535 (PMC7469193; doi:10.3390/insects11080535)
Supplement: Supplementary file 1 [file insects-11-00535-s001.zip › Supplemental_Data_3-Nutrition_Assay_Results.csv]

ID	diet	sex	weight (g)	weight (mg)	Lipid OD625	ug Lipid	ug Lipid/mg	Glycogen OD625	ug Glycogen	ug Glycogen/mg	Sugar OD625	ugSugar	ugSugar/mg
75RFAF1	25AY:75RF	F	0.00077	0.77	0.1	82	106	0.21	15	20	0.35	27	35
75RFAF2	25AY:75RF	F	0.00067	0.67	0.06	51	76	0.16	11	17	0.2	15	22
75RFAF3	25AY:75RF	F	0.00081	0.81	0.17	136	167	0.22	16	20	0.29	22	27
75RFAF4	25AY:75RF	F	0.0008	0.8	0.18	143	179	0.29	22	27	1.71	137	172
75RFAF5	25AY:75RF	F	0.00065	0.65	0.12	97	149	0.15	11	16	1.61	129	199
75RFAM6	25AY:75RF	M	0.00045	0.45	0.16	128	284	0.41	32	70	1.9	153	340
75RFAM7	25AY:75RF	M	0.00034	0.34	0.13	105	308	0.3	23	67	0.3	23	67
75RFAM8	25AY:75RF	M	0.0004	0.4	0.13	105	262	0.33	25	63	0.37	28	71
75RFAM9	25AY:75RF	M	0.00044	0.44	0.15	120	273	0.17	12	28	0.19	14	31
75RFAM10	25AY:75RF	M	0.00041	0.41	0.15	120	293	0.31	24	58	0.4	31	75
100RFAF11	0AY:100RF	F	0.00057	0.57	0.11	89	157	0.29	22	39	0.28	21	37
100RFAF12	0AY:100RF	F	0.00041	0.41	0.22	174	424	0.17	12	30	0.38	29	71
100RFAF13	0AY:100RF	F	0.00039	0.39	0.14	112	288	0.19	14	35	0.36	28	71
100RFAF14	0AY:100RF	F	0.00045	0.45	0.14	112	250	0.15	11	23	0.24	18	40
100RFAF15	0AY:100RF	F	0.00048	0.48	0.13	105	218	0.16	11	24	0.28	21	44
100RFAM16	0AY:100RF	M	0.00026	0.26	0.08	66	255	0.17	12	47	0.19	14	53
100RFAM17	0AY:100RF	M	0.00024	0.24	0.12	97	404	0.07	4	17	0.04	2	7
100RFAM18	0AY:100RF	M	0.00025	0.25	0.09	74	296	0.15	11	42	0.23	17	68
100RFAM19	0AY:100RF	M	0.00025	0.25	0.07	59	234	0.07	4	16	0.14	10	39
100RFAM20	0AY:100RF	M	0.00027	0.27	0.12	97	360	0.2	15	54	0.26	20	72
50RFF1	50AY:50RF	F	0.00055	0.55	0.07	59	107	0.28	21	38	0.13	9	16
50RFF2	50AY:50RF	F	0.00052	0.52	0.06	51	98	0.53	41	80	0.13	9	17
50RFF3	50AY:50RF	F	0.00056	0.56	0.08	66	118	0.42	33	58	0.12	8	15
50RFF4	50AY:50RF	F	0.00064	0.64	0.04	36	56	0.18	13	20	0.1	7	10
50RFF5	50AY:50RF	F	0.0005	0.5	0.03	28	56	0.28	21	42	0.09	6	11
50RFF6	50AY:50RF	F	0.00066	0.66	0.09	74	112	0.4	31	47	0.15	11	16
50RFF7	50AY:50RF	F	0.00048	0.48	0.05	43	90	0.13	9	19	0.05	2	5
50RFF8	50AY:50RF	F	0.00054	0.54	0.07	59	109	0.44	34	63	0.14	10	18
50RFF9	50AY:50RF	F	0.00059	0.59	0.08	66	112	0.36	28	47	0.11	7	12
50RFF10	50AY:50RF	F	0.00069	0.69	0.12	97	141	0.32	24	35	0.19	14	20
50RFF11	50AY:50RF	F	0.00058	0.58	0.15	120	207	1.14	91	157	0.22	16	28
50RFF12	50AY:50RF	F	0.0006	0.6	0.09	74	123	0.29	22	37	0.12	8	14
50RFF13	50AY:50RF	F	0.00055	0.55	0.09	74	135	0.33	25	46	0.17	12	22
50RFF14	50AY:50RF	F	0.00067	0.67	0.08	66	99	1.22	98	146	0.15	11	16
50RFF15	50AY:50RF	F	0.00061	0.61	0.11	89	147	0.36	28	45	0.1	7	11
50RFM1	50AY:50RF	M	0.00019	0.19	0.05	43	228	0.48	37	197	0.21	15	81
50RFM2	50AY:50RF	M	0.00033	0.33	0.04	36	108	0.78	62	187	0.18	13	39
50RFM3	50AY:50RF	M	0.00028	0.28	0.04	36	127	0.92	73	261	0.15	11	38
50RFM4	50AY:50RF	M	0.00039	0.39	0.04	36	91	0.77	61	156	0.15	11	27
50RFM5	50AY:50RF	M	0.0002	0.2	0.06	51	255	0.49	38	191	0.12	8	41
50RFM6	50AY:50RF	M	0.00031	0.31	0.05	43	139	0.91	72	233	0.15	11	34
50RFM7	50AY:50RF	M	0.00035	0.35	0.05	43	124	0.71	56	160	0.12	8	23
50RFM8	50AY:50RF	M	0.00029	0.29	0.03	28	96	0.7	55	191	0.13	9	31
50RFM9	50AY:50RF	M	0.00035	0.35	0.06	51	145	1.24	99	283	0.18	13	37
50RFM10	50AY:50RF	M	0.00032	0.32	0.04	36	111	0.89	71	221	0.14	10	30
50RFM11	50AY:50RF	M	0.00036	0.36	0.02	20	56	0.84	67	185	0.25	19	52
50RFM12	50AY:50RF	M	0.00042	0.42	0.04	36	85	0.4	31	74	0.33	25	60
50RFM13	50AY:50RF	M	0.00026	0.26	0.03	28	107	0.5	39	150	0.15	11	41
50RFM14	50AY:50RF	M	0.00033	0.33	0.03	28	84	0.44	34	103	0.27	20	62
50RFM15	50AY:50RF	M	0.00028	0.28	0.06	51	182	0.56	44	157	0.1	7	23
75RFBF1	25AY:75RF	F	0.00073	0.73	0.08	66	91	0.16	11	16	0.13	9	12
75RFBF2	25AY:75RF	F	0.00071	0.71	0.06	51	72	0.14	10	14	0.17	12	17
75RFBF3	25AY:75RF	F	0.00048	0.48	0.05	43	90	0.17	12	25	0.15	11	22
75RFBF4	25AY:75RF	F	0.00069	0.69	0.06	51	74	0.15	11	15	0.14	10	14
75RFBF5	25AY:75RF	F	0.00066	0.66	0.09	74	112	0.12	8	12	0.12	8	12
75RFBM6	25AY:75RF	M	0.00035	0.35	0.06	51	145	0.25	19	53	0.21	15	44
75RFBM7	25AY:75RF	M	0.00039	0.39	0.07	59	150	0.26	20	50	0.14	10	25
75RFBM8	25AY:75RF	M	0.00046	0.46	0.1	82	178	0.19	14	30	0.16	11	25
75RFBM9	25AY:75RF	M	0.00043	0.43	0.08	66	154	0.21	15	36	0.21	15	36
75RFBM10	25AY:75RF	M	0.0004	0.4	0.09	74	185	0.32	24	61	0.16	11	28
100RFBF11	0AY:100RF	F	0.00049	0.49	0.08	66	135	0.13	9	18	0.21	15	32
100RFBF12	0AY:100RF	F	0.00053	0.53	0.1	82	154	0.14	10	18	0.21	15	29
100RFBF13	0AY:100RF	F	0.00053	0.53	0.12	97	183	0.13	9	17	0.04	2	3
100RFBM14	0AY:100RF	M	0.00025	0.25	0.08	66	265	0.18	13	52	0.12	8	33
100RFBM15	0AY:100RF	M	0.00026	0.26	0.08	66	255	0.18	13	50	0.14	10	38
100RFBM16	0AY:100RF	M	0.00031	0.31	0.06	51	164	0.3	23	73	0.15	11	34
100RFBM17	0AY:100RF	M	0.00027	0.27	0.07	59	217	0.21	15	57	0.26	20	72
100RFBM18	0AY:100RF	M	0.0003	0.3	0.05	43	144	0.14	10	33	0.13	9	30
100RFBF19	0AY:100RF	F	0.00043	0.43	0.08	66	154	0.19	14	32	0.23	17	40
100RFBF20	0AY:100RF	F	0.00057	0.57	0.12	97	170	0.16	11	20	0.22	16	29
25RFF1	75AY:25RF	F	0.00044	0.44	0.04	36	81	0.05	2.43902439	5.543237251	0	-2	-4
25RFF2	75AY:25RF	F	0.00045	0.45	0.03	28	62	0.25	19	42	0.1	7	14
25RFF3	75AY:25RF	F	0.00062	0.62	0.09	74	119	0.25	19	30	0.1	7	10
25RFF4	75AY:25RF	F	0.00065	0.65	0.03	28	43	0.3	23	35	0.13	9	14
25RFF5	75AY:25RF	F	0.00068	0.68	0.03	28	41	0.26	20	29	0.13	9	13
25RFF6	75AY:25RF	F	0.0006	0.6	0.09	74	123	1.14	91	152	0.07	4	7
25RFF7	75AY:25RF	F	0.00064	0.64	0.02	20	31	1.11	89	138	0.14	10	15
25RFF8	75AY:25RF	F	0.00066	0.66	0.05	43	66	0.33	25	38	0.1	7	10
25RFF9	75AY:25RF	F	0.0005	0.5	0.07	59	117	0.67	53	106	0.07	4	8
25RFF10	75AY:25RF	F	0.00046	0.46	0.03	28	61	0.15	11	23	0.06	3	7
25RFF11	75AY:25RF	F	0.00049	0.49	0.07	59	120	0.29	22	45	0.08	5	10
25RFF12	75AY:25RF	F	0.00058	0.58	0.07	59	101	0.59	46	80	0.15	11	18
25RFF13	75AY:25RF	F	0.00063	0.63	0.05	43	69	0.41	32	50	0.1	7	10
25RFF14	75AY:25RF	F	0.00048	0.48	0.07	59	122	0.23	17	36	0.11	7	15
25RFF15	75AY:25RF	F	0.00077	0.77	0.06	51	66	0.39	30	39	0.17	12	16
25RFM16	75AY:25RF	M	0.00054	0.54	0.06	51	94	0.54	42	78	1.63	131	242
25RFM17	75AY:25RF	M	0.00042	0.42	0.03	28	66	0.23	17	41	0.2	15	35
25RFM18	75AY:25RF	M	0.00053	0.53	0.07	59	111	0.46	36	67	0.44	34	64
25RFM19	75AY:25RF	M	0.00039	0.39	0.04	36	91	0.52	41	104	0.16	11	29
25RFM20	75AY:25RF	M	0.00046	0.46	0.08	66	144	0.58	46	99	0.16	11	25
25RFM22	75AY:25RF	M	0.00051	0.51	0.07	59	115	0.43	33	65	0.12	8	16
25RFM23	75AY:25RF	M	0.00037	0.37	0.04	36	96	0.21	15	42	0.64	50	136
25RFM24	75AY:25RF	M	0.00041	0.41	0.06	51	124	0.36	28	67	0.1	7	16
25RFM25	75AY:25RF	M	0.00047	0.47	0.09	74	157	1.07	85	182	1.36	109	232
25RFM26	75AY:25RF	M	0.00026	0.26	0.08	66	255	0.43	33	128	0.38	29	113
25RFM27	75AY:25RF	M	0.00031	0.31	0.09	74	239	0.47	37	118	0.12	8	26
25RFM28	75AY:25RF	M	0.00036	0.36	0.08	66	184	0.57	45	124	1.75	141	391
25RFM29	75AY:25RF	M	0.00043	0.43	0.09	74	172	0.44	34	79	0.29	22	51
25RFM30	75AY:25RF	M	0.00053	0.53	0.13	105	198	0.41	32	60	1.13	90	170
